# Supplementary material for: SARS-CoV-2 VOC type and biological sex affect molnupiravir efficacy in severe COVID-19 dwarf hamster model
Source: Nat Commun. 2022 Jul 29;13:4416. doi: 10.1038/s41467-022-32045-1 (PMC9338273; doi:10.1038/s41467-022-32045-1)
Supplement: Supplementary file 4 — Supplementary Dataset 1 [file 41467_2022_32045_MOESM4_ESM.xlsx]

## Sheet: Figure 2
Figure 2b - VOC α nasal lavage titers								Figure 2b - VOC α nasal lavage titers
2way ANOVA summary								Šídák's Multiple comparison post hoc summary
Table Analyzed	Transform of Figure 2b - VOC α Nasal Lavage							Compare each cell mean with the other cell mean in that row
Two-way RM ANOVA	Matching: Stacked							Number of families	1
Assume sphericity?	Yes							Number of comparisons per family	7
Alpha	0.05							Alpha	0.05
Source of Variation	% of total variation	P value	P value summary	Significant?				Šídák's multiple comparisons test	Mean Diff.	95.00% CI of diff.	Below threshold?	Summary	Adjusted P Value
Time x Column Factor	25.56	<0.0001	****	Yes
Time	17.6	<0.0001	****	Yes				VOC α - vehicle - VOC α - molnupiravir
Column Factor	53.44	<0.0001	****	Yes				0.0	0	-0.3972 to 0.3972	No	ns	>0.9999
Subject	0.09462	0.9505	ns	No				0.5	-0.0587	-0.4559 to 0.3385	No	ns	0.9996
								1.0	1.072	0.6750 to 1.469	Yes	****	<0.0001
ANOVA table	SS	DF	MS	F (DFn, DFd)	P value			1.5	1.923	1.526 to 2.320	Yes	****	<0.0001
Time x Column Factor	5.964	6	0.994	F (6, 24) = 31.01	P<0.0001			2.0	1.682	1.285 to 2.079	Yes	****	<0.0001
Time	4.107	6	0.6845	F (6, 24) = 21.35	P<0.0001			3.0	1.704	1.307 to 2.101	Yes	****	<0.0001
Column Factor	12.47	1	12.47	F (1, 4) = 2259	P<0.0001			4.0	1.305	0.9080 to 1.702	Yes	****	<0.0001
Subject	0.02207	4	0.005519	F (4, 24) = 0.1722	P=0.9505
Residual	0.7693	24	0.03206
								Test details	Mean 1	Mean 2	Mean Diff.	SE of diff.	N1	N2	t	DF
Difference between column means
Mean of VOC α - vehicle	2.106							VOC α - vehicle - VOC α - molnupiravir
Mean of VOC α - molnupiravir	1.017							0.0	0.9542	0.9542	0	0.1373	3	3	0	28
Difference between means	1.09							0.5	1.301	1.36	-0.0587	0.1373	3	3	0.4276	28
SE of difference	0.02293							1.0	2.026	0.9542	1.072	0.1373	3	3	7.811	28
95% CI of difference	1.026 to 1.153							1.5	2.877	0.9542	1.923	0.1373	3	3	14.01	28
								2.0	2.651	0.9695	1.682	0.1373	3	3	12.25	28
Data summary								3.0	2.674	0.9695	1.704	0.1373	3	3	12.42	28
Number of columns (Column Factor)	2							4.0	2.259	0.9542	1.305	0.1373	3	3	9.508	28
Number of rows (Time)	7
Number of subjects (Subject)	6
Number of missing values	0
Figure 2b - VOC γ nasal lavage titers								Figure 2b - VOC γ nasal lavage titers
2way ANOVA summary								Šídák's Multiple comparison post hoc summary
Table Analyzed	Transform of Figure 2b - VOC γ Nasal lavage							Compare each cell mean with the other cell mean in that row
Two-way RM ANOVA	Matching: Stacked							Number of families	1
Assume sphericity?	Yes							Number of comparisons per family	7
Alpha	0.05							Alpha	0.05
Source of Variation	% of total variation	P value	P value summary	Significant?				Šídák's multiple comparisons test	Predicted (LS) mean diff.	95.00% CI of diff.	Below threshold?	Summary	Adjusted P Value
Time x Column Factor	29.25	<0.0001	****	Yes
Time	29.35	<0.0001	****	Yes				VOC γ - vehicle - VOC γ - molnupiravir
Column Factor	28.05	<0.0001	****	Yes				0.0	0	-0.5448 to 0.5448	No	ns	>0.9999
Subject	0.2506	0.8095	ns	No				0.5	0	-0.5448 to 0.5448	No	ns	>0.9999
								1.0	6.661e-16	-0.5448 to 0.5448	No	ns	>0.9999
ANOVA table	SS	DF	MS	F (DFn, DFd)	P value			1.5	0.6454	0.1005 to 1.190	Yes	*	0.0127
Time x Column Factor	17.89	6	2.982	F (6, 30) = 43.83	P<0.0001			2.0	2.277	1.733 to 2.822	Yes	****	<0.0001
Time	17.95	6	2.992	F (6, 30) = 43.97	P<0.0001			3.0	2.782	2.237 to 3.327	Yes	****	<0.0001
Column Factor	17.16	1	17.16	F (1, 5) = 559.6	P<0.0001			4.0	2.665	2.120 to 3.210	Yes	****	<0.0001
Subject	0.1533	5	0.03066	F (5, 30) = 0.4506	P=0.8095
Residual	2.041	30	0.06804
								Test details	Predicted (LS) mean 1	Predicted (LS) mean 2	Predicted (LS) mean diff.	SE of diff.	N1	N2	t	DF
Difference between column means
Mean of VOC γ - vehicle	2.154							VOC γ - vehicle - VOC γ - molnupiravir
Mean of VOC γ - molnupiravir	0.9586							0.0	0.9542	0.9542	0	0.1912	4	3	0	35
Difference between means	1.196							0.5	0.9542	0.9542	0	0.1912	4	3	0	35
SE of difference	0.05054							1.0	0.9542	0.9542	6.661e-16	0.1912	4	3	3.483e-15	35
95% CI of difference	1.066 to 1.326							1.5	1.615	0.9695	0.6454	0.1912	4	3	3.375	35
								2.0	3.247	0.9695	2.277	0.1912	4	3	11.91	35
Data summary								3.0	3.736	0.9542	2.782	0.1912	4	3	14.55	35
Number of columns (Column Factor)	2							4.0	3.619	0.9542	2.665	0.1912	4	3	13.94	35
Number of rows (Time)	7
Number of subjects (Subject)	7
Number of missing values	0
Figure 2b - VOC δ nasal lavage titers								Figure 2b - VOC δ nasal lavage titers
Table Analyzed	Transform of Figure 2b - VOC δ Nasal Lavage							Compare each cell mean with the other cell mean in that row
Two-way RM ANOVA	Matching: Stacked							Number of families	1
Assume sphericity?	Yes							Number of comparisons per family	7
Alpha	0.05							Alpha	0.05
Source of Variation	% of total variation	P value	P value summary	Significant?				Šídák's multiple comparisons test	Mean Diff.	95.00% CI of diff.	Below threshold?	Summary	Adjusted P Value
Time x Column Factor	25.73	<0.0001	****	Yes
Time	25.25	<0.0001	****	Yes				VOC δ - vehicle - VOC δ - molnupiravir
Column Factor	46.9	<0.0001	****	Yes				0.0	0	-0.3332 to 0.3332	No	ns	>0.9999
Subject	0.1876	0.6762	ns	No				0.5	0.2159	-0.1172 to 0.5491	No	ns	0.4037
								1.0	0.3902	0.05708 to 0.7234	Yes	*	0.0146
ANOVA table	SS	DF	MS	F (DFn, DFd)	P value			1.5	1.405	1.072 to 1.739	Yes	****	<0.0001
Time x Column Factor	6.792	6	1.132	F (6, 24) = 53.55	P<0.0001			2.0	2.079	1.746 to 2.412	Yes	****	<0.0001
Time	6.666	6	1.111	F (6, 24) = 52.55	P<0.0001			3.0	2.004	1.671 to 2.337	Yes	****	<0.0001
Column Factor	12.38	1	12.38	F (1, 4) = 1000	P<0.0001			4.0	1.506	1.173 to 1.839	Yes	****	<0.0001
Subject	0.04951	4	0.01238	F (4, 24) = 0.5856	P=0.6762
Residual	0.5073	24	0.02114
								Test details	Mean 1	Mean 2	Mean Diff.	SE of diff.	N1	N2	t	DF
Difference between column means
Mean of VOC δ - vehicle	2.049							VOC δ - vehicle - VOC δ - molnupiravir
Mean of VOC δ - molnupiravir	0.963							0.0	0.9542	0.9542	0	0.1151	3	3	0	28
Difference between means	1.086							0.5	1.201	0.9847	0.2159	0.1151	3	3	1.875	28
SE of difference	0.03433							1.0	1.36	0.9695	0.3902	0.1151	3	3	3.389	28
95% CI of difference	0.9905 to 1.181							1.5	2.36	0.9542	1.405	0.1151	3	3	12.21	28
								2.0	3.049	0.9695	2.079	0.1151	3	3	18.06	28
Data summary								3.0	2.958	0.9542	2.004	0.1151	3	3	17.41	28
Number of columns (Column Factor)	2							4.0	2.46	0.9542	1.506	0.1151	3	3	13.08	28
Number of rows (Time)	7
Number of subjects (Subject)	6
Number of missing values	0
Figure 2b - VOC o nasal lavage titers								Figure 2b - VOC o nasal lavage titers
Table Analyzed	Transform of Figure 2b - VOC o Nasal Lavage							Compare each cell mean with the other cell mean in that row
Two-way RM ANOVA	Matching: Stacked							Number of families	1
Assume sphericity?	Yes							Number of comparisons per family	7
Alpha	0.05							Alpha	0.05
Source of Variation	% of total variation	P value	P value summary	Significant?				Šídák's multiple comparisons test	Mean Diff.	95.00% CI of diff.	Below threshold?	Summary	Adjusted P Value
Time x Column Factor	28.94	<0.0001	****	Yes
Time	25.39	<0.0001	****	Yes				VOC o - vehicle - VOC o - molnupiravir
Column Factor	31.38	0.0012	**	Yes				0.0	0	-0.5318 to 0.5318	No	ns	>0.9999
Subject	1.859	0.4809	ns	No				0.5	-0.2007	-0.7325 to 0.3311	No	ns	0.9037
								1.0	1.449	0.9171 to 1.981	Yes	****	<0.0001
ANOVA table	SS	DF	MS	F (DFn, DFd)	P value			1.5	0.7823	0.2505 to 1.314	Yes	**	0.0015
Time x Column Factor	2.873	6	0.4789	F (6, 24) = 9.312	P<0.0001			2.0	0.7805	0.2487 to 1.312	Yes	**	0.0015
Time	2.521	6	0.4201	F (6, 24) = 8.169	P<0.0001			3.0	0.7559	0.2241 to 1.288	Yes	**	0.0022
Column Factor	3.116	1	3.116	F (1, 4) = 67.51	P=0.0012			4.0	0.2464	-0.2853 to 0.7782	No	ns	0.7727
Subject	0.1846	4	0.04615	F (4, 24) = 0.8974	P=0.4809
Residual	1.234	24	0.05143
								Test details	Mean 1	Mean 2	Mean Diff.	SE of diff.	N1	N2	t	DF
Difference between column means
Mean of VOC o - vehicle	1.573							VOC o - vehicle - VOC o - molnupiravir
Mean of VOC o - molnupiravir	1.029							0.0	0.9542	0.9542	0	0.1838	3	3	0	28
Difference between means	0.5448							0.5	1.159	1.36	-0.2007	0.1838	3	3	1.092	28
SE of difference	0.0663							1.0	2.519	1.07	1.449	0.1838	3	3	7.883	28
95% CI of difference	0.3607 to 0.7288							1.5	1.737	0.9542	0.7823	0.1838	3	3	4.256	28
								2.0	1.735	0.9542	0.7805	0.1838	3	3	4.246	28
Data summary								3.0	1.71	0.9542	0.7559	0.1838	3	3	4.112	28
Number of columns (Column Factor)	2							4.0	1.201	0.9542	0.2464	0.1838	3	3	1.341	28
Number of rows (Time)	7
Number of subjects (Subject)	6
Number of missing values	0
Figure 2d - VOC alpha transmission nasal lavage titer								Figure 2d - VOC alpha transmission nasal lavage titer
Table Analyzed	Transform of Figure 2d - VOC α - Trans - Nasal Lavage titer							Compare each cell mean with the other cell mean in that row
Two-way RM ANOVA	Matching: Stacked							Number of families	1
Assume sphericity?	Yes							Number of comparisons per family	7
Alpha	0.05							Alpha	0.05
Source of Variation	% of total variation	P value	P value summary	Significant?				Šídák's multiple comparisons test	Mean Diff.	95.00% CI of diff.	Below threshold?	Summary	Adjusted P Value
Time x Column Factor	21.84	<0.0001	****	Yes
Time	15.56	<0.0001	****	Yes				VOC α - vehicle - Group B
Column Factor	58.7	<0.0001	****	Yes				0.0	0	-0.2752 to 0.2752	No	ns	>0.9999
Subject	0.3025	0.7331	ns	No				0.5	0.1003	-0.1749 to 0.3756	No	ns	0.9181
								1.0	0.9506	0.6754 to 1.226	Yes	****	<0.0001
ANOVA table	SS	DF	MS	F (DFn, DFd)	P value			1.5	1.14	0.8650 to 1.415	Yes	****	<0.0001
Time x Column Factor	2.127	6	0.3544	F (6, 24) = 24.26	P<0.0001			2.0	1.195	0.9196 to 1.470	Yes	****	<0.0001
Time	1.515	6	0.2525	F (6, 24) = 17.29	P<0.0001			3.0	0.9395	0.6643 to 1.215	Yes	****	<0.0001
Column Factor	5.716	1	5.716	F (1, 4) = 776.2	P<0.0001			4.0	0.8392	0.5639 to 1.114	Yes	****	<0.0001
Subject	0.02946	4	0.007364	F (4, 24) = 0.5041	P=0.7331
Residual	0.3506	24	0.01461
								Test details	Mean 1	Mean 2	Mean Diff.	SE of diff.	N1	N2	t	DF
Difference between column means
Mean of VOC α - vehicle	1.766							VOC α - vehicle - Group B
Mean of Group B	1.029							0.0	0.9542	0.9542	0	0.09513	3	3	0	28
Difference between means	0.7378							0.5	1.56	1.46	0.1003	0.09513	3	3	1.055	28
SE of difference	0.02648							1.0	1.92	0.9695	0.9506	0.09513	3	3	9.993	28
95% CI of difference	0.6643 to 0.8113							1.5	2.094	0.9542	1.14	0.09513	3	3	11.99	28
								2.0	2.149	0.9542	1.195	0.09513	3	3	12.56	28
Data summary								3.0	1.894	0.9542	0.9395	0.09513	3	3	9.876	28
Number of columns (Column Factor)	2							4.0	1.793	0.9542	0.8392	0.09513	3	3	8.821	28
Number of rows (Time)	7
Number of subjects (Subject)	6
Number of missing values	0
Figure 2d - VOC alpha transmission nasal lavage RNA copies								Figure 2d - VOC alpha transmission nasal lavage RNA copies
Table Analyzed	Transform of Figure 2d - VOC α - Trans - Nasal Lavage RNA							Compare each cell mean with the other cell mean in that row
Two-way RM ANOVA	Matching: Stacked							Number of families	1
Assume sphericity?	Yes							Number of comparisons per family	5
Alpha	0.05							Alpha	0.05
Source of Variation	% of total variation	P value	P value summary	Significant?				Šídák's multiple comparisons test	Mean Diff.	95.00% CI of diff.	Below threshold?	Summary	Adjusted P Value
Time x Column Factor	1.664	0.0183	*	Yes
Time	94.39	<0.0001	****	Yes				VOC α - vehicle - Group B
Column Factor	2.14	0.0021	**	Yes				0	0	-0.7074 to 0.7074	No	ns	>0.9999
Subject	0.1707	0.7933	ns	No				1	-0.0332	-0.7406 to 0.6742	No	ns	>0.9999
								2	0.6718	-0.03557 to 1.379	No	ns	0.0679
ANOVA table	SS	DF	MS	F (DFn, DFd)	P value			3	1.117	0.4099 to 1.825	Yes	**	0.0011
Time x Column Factor	1.72	4	0.4301	F (4, 16) = 4.072	P=0.0183			4	0.9596	0.2523 to 1.667	Yes	**	0.005
Time	97.59	4	24.4	F (4, 16) = 231.0	P<0.0001
Column Factor	2.212	1	2.212	F (1, 4) = 50.13	P=0.0021
Subject	0.1765	4	0.04413	F (4, 16) = 0.4179	P=0.7933			Test details	Mean 1	Mean 2	Mean Diff.	SE of diff.	N1	N2	t	DF
Residual	1.69	16	0.1056
								VOC α - vehicle - Group B
Difference between column means								0	0.699	0.699	0	0.2494	3	3	0	20
Mean of VOC α - vehicle	4.412							1	5.45	5.484	-0.0332	0.2494	3	3	0.1331	20
Mean of Group B	3.869							2	6.047	5.375	0.6718	0.2494	3	3	2.694	20
Difference between means	0.5431							3	5.124	4.006	1.117	0.2494	3	3	4.48	20
SE of difference	0.07671							4	4.741	3.781	0.9596	0.2494	3	3	3.848	20
95% CI of difference	0.3301 to 0.7561
Data summary
Number of columns (Column Factor)	2
Number of rows (Time)	5
Number of subjects (Subject)	6
Number of missing values	0
Figure 2d - VOC α transmission nasal turbinate RNA copies								Figure 2d - VOC α transmission nasal turbinate RNA copies
Table Analyzed	Transform of Figure 2d - VOC α - Trans - Turb. RNA							Number of families	1
Data sets analyzed	A-D							Number of comparisons per family	6
								Alpha	0.05
ANOVA summary
F	112.5							Tukey's multiple comparisons test	Mean Diff.	95.00% CI of diff.	Below threshold?	Summary	Adjusted P Value
P value	<0.0001							VOC α - vehicle vs. Column B	1.449	0.4272 to 2.471	Yes	**	0.0082	A-B
P value summary	****							VOC α - vehicle vs. Contact - VOC α vehicle	-1.136	-2.158 to -0.1146	Yes	*	0.0303	A-C
Significant diff. among means (P < 0.05)?	Yes							VOC α - vehicle vs. Contact - VOC α - molnupiravir	4.398	3.376 to 5.420	Yes	****	<0.0001	A-D
R squared	0.9769							Column B vs. Contact - VOC α vehicle	-2.586	-3.607 to -1.564	Yes	***	0.0002	B-C
								Column B vs. Contact - VOC α - molnupiravir	2.949	1.927 to 3.971	Yes	****	<0.0001	B-D
Brown-Forsythe test								Contact - VOC α vehicle vs. Contact - VOC α - molnupiravir	5.534	4.513 to 6.556	Yes	****	<0.0001	C-D
F (DFn, DFd)	0.5492 (3, 8)
P value	0.6626							Test details	Mean 1	Mean 2	Mean Diff.	SE of diff.	n1	n2	q	DF
P value summary	ns							VOC α - vehicle vs. Column B	7.875	6.426	1.449	0.3191	3	3	6.422	8
Are SDs significantly different (P < 0.05)?	No							VOC α - vehicle vs. Contact - VOC α vehicle	7.875	9.012	-1.136	0.3191	3	3	5.037	8
								VOC α - vehicle vs. Contact - VOC α - molnupiravir	7.875	3.477	4.398	0.3191	3	3	19.49	8
Bartlett's test								Column B vs. Contact - VOC α vehicle	6.426	9.012	-2.586	0.3191	3	3	11.46	8
Bartlett's statistic (corrected)								Column B vs. Contact - VOC α - molnupiravir	6.426	3.477	2.949	0.3191	3	3	13.07	8
P value								Contact - VOC α vehicle vs. Contact - VOC α - molnupiravir	9.012	3.477	5.534	0.3191	3	3	24.53	8
P value summary
Are SDs significantly different (P < 0.05)?
ANOVA table	SS	DF	MS	F (DFn, DFd)	P value
Treatment (between columns)	51.56	3	17.19	F (3, 8) = 112.5	P<0.0001
Residual (within columns)	1.222	8	0.1527
Total	52.78	11
Data summary
Number of treatments (columns)	4
Number of values (total)	12
Figure 2e - VOC γ transmission nasal lavage viral titer								Figure 2e - VOC γ transmission nasal lavage viral titer
Table Analyzed	Transform of Figure 2e - VOC γ - Trans - Nasal Lavage Titer							Compare each cell mean with the other cell mean in that row
Two-way RM ANOVA	Matching: Stacked							Number of families	1
Assume sphericity?	Yes							Number of comparisons per family	7
Alpha	0.05							Alpha	0.05
Source of Variation	% of total variation	P value	P value summary	Significant?				Šídák's multiple comparisons test	Predicted (LS) mean diff.	95.00% CI of diff.	Below threshold?	Summary	Adjusted P Value
Time x Column Factor	29.25	<0.0001	****	Yes
Time	29.35	<0.0001	****	Yes				VOC γ - vehicle - Group B
Column Factor	28.05	<0.0001	****	Yes				0.0	0	-0.5448 to 0.5448	No	ns	>0.9999
Subject	0.2506	0.8095	ns	No				0.5	0	-0.5448 to 0.5448	No	ns	>0.9999
								1.0	6.661e-16	-0.5448 to 0.5448	No	ns	>0.9999
ANOVA table	SS	DF	MS	F (DFn, DFd)	P value			1.5	0.6454	0.1005 to 1.190	Yes	*	0.0127
Time x Column Factor	17.89	6	2.982	F (6, 30) = 43.83	P<0.0001			2.0	2.277	1.733 to 2.822	Yes	****	<0.0001
Time	17.95	6	2.992	F (6, 30) = 43.97	P<0.0001			3.0	2.782	2.237 to 3.327	Yes	****	<0.0001
Column Factor	17.16	1	17.16	F (1, 5) = 559.6	P<0.0001			4.0	2.665	2.120 to 3.210	Yes	****	<0.0001
Subject	0.1533	5	0.03066	F (5, 30) = 0.4506	P=0.8095
Residual	2.041	30	0.06804
								Test details	Predicted (LS) mean 1	Predicted (LS) mean 2	Predicted (LS) mean diff.	SE of diff.	N1	N2	t	DF
Difference between column means
Mean of VOC γ - vehicle	2.154							VOC γ - vehicle - Group B
Mean of Group B	0.9586							0.0	0.9542	0.9542	0	0.1912	4	3	0	35
Difference between means	1.196							0.5	0.9542	0.9542	0	0.1912	4	3	0	35
SE of difference	0.05054							1.0	0.9542	0.9542	6.661e-16	0.1912	4	3	3.483e-15	35
95% CI of difference	1.066 to 1.326							1.5	1.615	0.9695	0.6454	0.1912	4	3	3.375	35
								2.0	3.247	0.9695	2.277	0.1912	4	3	11.91	35
Data summary								3.0	3.736	0.9542	2.782	0.1912	4	3	14.55	35
Number of columns (Column Factor)	2							4.0	3.619	0.9542	2.665	0.1912	4	3	13.94	35
Number of rows (Time)	7
Number of subjects (Subject)	7
Number of missing values	0
Figure 2e- VOC γ transmission nasal lavage RNA copies								Figure 2e- VOC γ transmission nasal lavage RNA copies
Table Analyzed	Transform of Figure 2e - VOC γ - Trans - Nasal Lavage RNA							Compare each cell mean with the other cell mean in that row
Two-way RM ANOVA	Matching: Stacked							Number of families	1
Assume sphericity?	Yes							Number of comparisons per family	5
Alpha	0.05							Alpha	0.05
Source of Variation	% of total variation	P value	P value summary	Significant?				Šídák's multiple comparisons test	Predicted (LS) mean diff.	95.00% CI of diff.	Below threshold?	Summary	Adjusted P Value
Time x Column Factor	11.09	<0.0001	****	Yes
Time	56.56	<0.0001	****	Yes				VOC γ - vehicle - Group B
Column Factor	20.22	0.0003	***	Yes				0	0	-1.059 to 1.059	No	ns	>0.9999
Subject	1.218	0.1841	ns	No				1	0.5911	-0.4679 to 1.650	No	ns	0.5115
								2	2.101	1.041 to 3.160	Yes	****	<0.0001
ANOVA table	SS	DF	MS	F (DFn, DFd)	P value			3	3.21	2.151 to 4.269	Yes	****	<0.0001
Time x Column Factor	16.8	4	4.2	F (4, 20) = 19.18	P<0.0001			4	3.55	2.491 to 4.609	Yes	****	<0.0001
Time	85.67	4	21.42	F (4, 20) = 97.80	P<0.0001
Column Factor	30.63	1	30.63	F (1, 5) = 82.97	P=0.0003
Subject	1.846	5	0.3691	F (5, 20) = 1.686	P=0.1841			Test details	Predicted (LS) mean 1	Predicted (LS) mean 2	Predicted (LS) mean diff.	SE of diff.	N1	N2	t	DF
Residual	4.38	20	0.219
								VOC γ - vehicle - Group B
Difference between column means								0	0.699	0.699	0	0.3811	4	3	0	25
Mean of VOC γ - vehicle	4.534							1	3.427	2.836	0.5911	0.3811	4	3	1.551	25
Mean of Group B	2.644							2	5.415	3.315	2.101	0.3811	4	3	5.511	25
Difference between means	1.89							3	6.589	3.379	3.21	0.3811	4	3	8.422	25
SE of difference	0.2075							4	6.54	2.99	3.55	0.3811	4	3	9.315	25
95% CI of difference	1.357 to 2.424
Data summary
Number of columns (Column Factor)	2
Number of rows (Time)	5
Number of subjects (Subject)	7
Number of missing values	0
Figure 2e - VOC γ transmission nasal turbinate RNA copies								Figure 2e - VOC γ transmission nasal turbinate RNA copies
Table Analyzed	Transform of Figure 2e - VOC γ - Trans - turbinate RNA							Number of families	1
Data sets analyzed	A-D							Number of comparisons per family	6
								Alpha	0.05
ANOVA summary
F	57.95							Tukey's multiple comparisons test	Mean Diff.	95.00% CI of diff.	Below threshold?	Summary	Adjusted P Value
P value	<0.0001							VOC γ - vehicle vs. Column B	3.894	2.341 to 5.447	Yes	***	0.0001	A-B
P value summary	****							VOC γ - vehicle vs. Contact - VOC γ vehicle	1.303	-0.2500 to 2.856	No	ns	0.1061	A-C
Significant diff. among means (P < 0.05)?	Yes							VOC γ - vehicle vs. Contact - VOC γ - molnupiravir	6.096	4.543 to 7.649	Yes	****	<0.0001	A-D
R squared	0.9508							Column B vs. Contact - VOC γ vehicle	-2.591	-4.251 to -0.9303	Yes	**	0.004	B-C
								Column B vs. Contact - VOC γ - molnupiravir	2.202	0.5415 to 3.862	Yes	*	0.0111	B-D
Brown-Forsythe test								Contact - VOC γ vehicle vs. Contact - VOC γ - molnupiravir	4.793	3.132 to 6.453	Yes	****	<0.0001	C-D
F (DFn, DFd)	1.566 (3, 9)
P value	0.2643							Test details	Mean 1	Mean 2	Mean Diff.	SE of diff.	n1	n2	q	DF
P value summary	ns							VOC γ - vehicle vs. Column B	9.476	5.582	3.894	0.4975	4	3	11.07	9
Are SDs significantly different (P < 0.05)?	No							VOC γ - vehicle vs. Contact - VOC γ vehicle	9.476	8.173	1.303	0.4975	4	3	3.704	9
								VOC γ - vehicle vs. Contact - VOC γ - molnupiravir	9.476	3.38	6.096	0.4975	4	3	17.33	9
Bartlett's test								Column B vs. Contact - VOC γ vehicle	5.582	8.173	-2.591	0.5319	3	3	6.888	9
Bartlett's statistic (corrected)								Column B vs. Contact - VOC γ - molnupiravir	5.582	3.38	2.202	0.5319	3	3	5.855	9
P value								Contact - VOC γ vehicle vs. Contact - VOC γ - molnupiravir	8.173	3.38	4.793	0.5319	3	3	12.74	9
P value summary
Are SDs significantly different (P < 0.05)?
ANOVA table	SS	DF	MS	F (DFn, DFd)	P value
Treatment (between columns)	73.77	3	24.59	F (3, 9) = 57.95	P<0.0001
Residual (within columns)	3.819	9	0.4243
Total	77.59	12
Data summary
Number of treatments (columns)	4
Number of values (total)	13
Figure 2f - VOC o transmission nasal lavage viral titer								Figure 2f - VOC o transmission nasal lavage viral titer
Table Analyzed	Transform of Figure 2f - VOC o - Trans - Nasal lavage titer							Compare each cell mean with the other cell mean in that row
Two-way RM ANOVA	Matching: Stacked							Number of families	1
Assume sphericity?	Yes							Number of comparisons per family	7
Alpha	0.05							Alpha	0.05
Source of Variation	% of total variation	P value	P value summary	Significant?				Šídák's multiple comparisons test	Mean Diff.	95.00% CI of diff.	Below threshold?	Summary	Adjusted P Value
Time x Column Factor	28.94	<0.0001	****	Yes
Time	25.39	<0.0001	****	Yes				VOC o - vehicle - VOC o - treated
Column Factor	31.38	0.0012	**	Yes				0.0	0	-0.5318 to 0.5318	No	ns	>0.9999
Subject	1.859	0.4809	ns	No				0.5	-0.2007	-0.7325 to 0.3311	No	ns	0.9037
								1.0	1.449	0.9171 to 1.981	Yes	****	<0.0001
ANOVA table	SS	DF	MS	F (DFn, DFd)	P value			1.5	0.7823	0.2505 to 1.314	Yes	**	0.0015
Time x Column Factor	2.873	6	0.4789	F (6, 24) = 9.312	P<0.0001			2.0	0.7805	0.2487 to 1.312	Yes	**	0.0015
Time	2.521	6	0.4201	F (6, 24) = 8.169	P<0.0001			3.0	0.7559	0.2241 to 1.288	Yes	**	0.0022
Column Factor	3.116	1	3.116	F (1, 4) = 67.51	P=0.0012			4.0	0.2464	-0.2853 to 0.7782	No	ns	0.7727
Subject	0.1846	4	0.04615	F (4, 24) = 0.8974	P=0.4809
Residual	1.234	24	0.05143
								Test details	Mean 1	Mean 2	Mean Diff.	SE of diff.	N1	N2	t	DF
Difference between column means
Mean of VOC o - vehicle	1.573							VOC o - vehicle - VOC o - treated
Mean of VOC o - treated	1.029							0.0	0.9542	0.9542	0	0.1838	3	3	0	28
Difference between means	0.5448							0.5	1.159	1.36	-0.2007	0.1838	3	3	1.092	28
SE of difference	0.0663							1.0	2.519	1.07	1.449	0.1838	3	3	7.883	28
95% CI of difference	0.3607 to 0.7288							1.5	1.737	0.9542	0.7823	0.1838	3	3	4.256	28
								2.0	1.735	0.9542	0.7805	0.1838	3	3	4.246	28
Data summary								3.0	1.71	0.9542	0.7559	0.1838	3	3	4.112	28
Number of columns (Column Factor)	2							4.0	1.201	0.9542	0.2464	0.1838	3	3	1.341	28
Number of rows (Time)	7
Number of subjects (Subject)	6
Number of missing values	0
Figure 2f - VOC o transmission nasal lavage RNA copies								Figure 2f - VOC o transmission nasal lavage RNA copies
Table Analyzed	Transform of Figure 2f - VOC o - Trans - Nasal Lavage RNA							Compare each cell mean with the other cell mean in that row
Two-way RM ANOVA	Matching: Stacked							Number of families	1
Assume sphericity?	Yes							Number of comparisons per family	5
Alpha	0.05							Alpha	0.05
Source of Variation	% of total variation	P value	P value summary	Significant?				Šídák's multiple comparisons test	Mean Diff.	95.00% CI of diff.	Below threshold?	Summary	Adjusted P Value
Time x Column Factor	3.076	0.0007	***	Yes
Time	93.09	<0.0001	****	Yes				VOC o - vehicle - VOC o - treated
Column Factor	1.303	0.0938	ns	No				0	0	-0.7563 to 0.7563	No	ns	>0.9999
Subject	1.088	0.0498	*	Yes				1	0.1392	-0.6172 to 0.8955	No	ns	0.9907
								2	0.04343	-0.7129 to 0.7998	No	ns	>0.9999
ANOVA table	SS	DF	MS	F (DFn, DFd)	P value			3	0.179	-0.5773 to 0.9354	No	ns	0.9717
Time x Column Factor	2.591	4	0.6477	F (4, 16) = 8.513	P=0.0007			4	1.551	0.7946 to 2.307	Yes	****	<0.0001
Time	78.4	4	19.6	F (4, 16) = 257.6	P<0.0001
Column Factor	1.097	1	1.097	F (1, 4) = 4.790	P=0.0938
Subject	0.9163	4	0.2291	F (4, 16) = 3.011	P=0.0498			Test details	Mean 1	Mean 2	Mean Diff.	SE of diff.	N1	N2	t	DF
Residual	1.217	16	0.07608
								VOC o - vehicle - VOC o - treated
Difference between column means								0	0.699	0.699	0	0.2667	3	3	0	20
Mean of VOC o - vehicle	3.784							1	5.567	5.428	0.1392	0.2667	3	3	0.5219	20
Mean of VOC o - treated	3.402							2	4.433	4.39	0.04343	0.2667	3	3	0.1629	20
Difference between means	0.3825							3	4.202	4.023	0.179	0.2667	3	3	0.6713	20
SE of difference	0.1748							4	4.019	2.468	1.551	0.2667	3	3	5.816	20
95% CI of difference	-0.1027 to 0.8677
Data summary
Number of columns (Column Factor)	2
Number of rows (Time)	5
Number of subjects (Subject)	6
Number of missing values	0
Figure 2f - VOC o transmission nasal lavage RNA copies								Figure 2f - VOC o transmission nasal lavage RNA copies
Table Analyzed	Transform of Figure 2f - VOC o - Trans - Nasal Turbinate RNA							Number of families	1
Data sets analyzed	A-D							Number of comparisons per family	6
								Alpha	0.05
ANOVA summary
F	65.82							Tukey's multiple comparisons test	Mean Diff.	95.00% CI of diff.	Below threshold?	Summary	Adjusted P Value
P value	<0.0001							VOC o - vehicle vs. VOC o - treated	1.127	0.5795 to 1.674	Yes	***	0.0008	A-B
P value summary	****							VOC o - vehicle vs. contact: VOC o vehicle	2.064	1.516 to 2.611	Yes	****	<0.0001	A-C
Significant diff. among means (P < 0.05)?	Yes							VOC o - vehicle vs. contact: VOC o treated	2.064	1.516 to 2.611	Yes	****	<0.0001	A-D
R squared	0.9611							VOC o - treated vs. contact: VOC o vehicle	0.9367	0.3892 to 1.484	Yes	**	0.0026	B-C
								VOC o - treated vs. contact: VOC o treated	0.9367	0.3892 to 1.484	Yes	**	0.0026	B-D
Brown-Forsythe test								contact: VOC o vehicle vs. contact: VOC o treated	0	-0.5475 to 0.5475	No	ns	>0.9999	C-D
F (DFn, DFd)	1.108 (3, 8)
P value	0.4009							Test details	Mean 1	Mean 2	Mean Diff.	SE of diff.	n1	n2	q	DF
P value summary	ns							VOC o - vehicle vs. VOC o - treated	5.763	4.636	1.127	0.171	3	3	9.322	8
Are SDs significantly different (P < 0.05)?	No							VOC o - vehicle vs. contact: VOC o vehicle	5.763	3.699	2.064	0.171	3	3	17.07	8
								VOC o - vehicle vs. contact: VOC o treated	5.763	3.699	2.064	0.171	3	3	17.07	8
Bartlett's test								VOC o - treated vs. contact: VOC o vehicle	4.636	3.699	0.9367	0.171	3	3	7.748	8
Bartlett's statistic (corrected)								VOC o - treated vs. contact: VOC o treated	4.636	3.699	0.9367	0.171	3	3	7.748	8
P value								contact: VOC o vehicle vs. contact: VOC o treated	3.699	3.699	0	0.171	3	3	0	8
P value summary
Are SDs significantly different (P < 0.05)?
ANOVA table	SS	DF	MS	F (DFn, DFd)	P value
Treatment (between columns)	8.657	3	2.886	F (3, 8) = 65.82	P<0.0001
Residual (within columns)	0.3508	8	0.04385
Total	9.008	11
Data summary
Number of treatments (columns)	4
Number of values (total)	12

## Sheet:  Figure 4
	Figure 4c - Virus reduction
	VOC δ - treated vs vehicle			VOC γ - treated vs vehicle			VOC o - treated vs vehicle			VOC δ - treated vs VOC γ treated			VOC δ - treated vs VOC o treated			VOC γ - treated vs VOC o treated
	Table Analyzed	Transform of Figure 4c - Lung titers		Table Analyzed	Transform of Figure 4c - Lung titers		Table Analyzed	Transform of Figure 4c - Lung titers		Table Analyzed	Transform of Figure 4c - Lung titers		Table Analyzed	Transform of Figure 4c - Lung titers		Table Analyzed	Transform of Figure 4c - Lung titers
	Column B	VOC δ - treated		Column D	VOC γ - treated		Column F	VOC o - treated		Column D	VOC γ - treated		Column F	VOC o - treated		Column F	VOC o - treated
	vs.	vs.		vs.	vs.		vs.	vs.		vs.	vs.		vs.	vs.		vs.	vs.
	Column A	VOC δ - vehicle		Column C	VOC γ - vehicle		Column E	VOC o - vehicle		Column B	VOC δ - treated		Column B	VOC δ - treated		Column D	VOC γ - treated
	Unpaired t test			Unpaired t test			Unpaired t test			Unpaired t test			Unpaired t test			Unpaired t test
	P value	0.0003		P value	<0.0001		P value	<0.0001		P value	<0.0001		P value	0.0026		P value	0.3405
	P value summary	***		P value summary	****		P value summary	****		P value summary	****		P value summary	**		P value summary	ns
	Significantly different (P < 0.05)?	Yes		Significantly different (P < 0.05)?	Yes		Significantly different (P < 0.05)?	Yes		Significantly different (P < 0.05)?	Yes		Significantly different (P < 0.05)?	Yes		Significantly different (P < 0.05)?	No
	One- or two-tailed P value?	Two-tailed		One- or two-tailed P value?	Two-tailed		One- or two-tailed P value?	Two-tailed		One- or two-tailed P value?	Two-tailed		One- or two-tailed P value?	Two-tailed		One- or two-tailed P value?	Two-tailed
	t, df	t=4.733, df=15		t, df	t=7.197, df=16		t, df	t=4.689, df=31		t, df	t=6.136, df=17		t, df	t=3.298, df=29		t, df	t=0.9698, df=28
	How big is the difference?			How big is the difference?			How big is the difference?			How big is the difference?			How big is the difference?			How big is the difference?
	Mean of column A	7.731		Mean of column C	7.442		Mean of column E	7.239		Mean of column B	6.618		Mean of column B	6.618		Mean of column D	3.719
	Mean of column B	6.618		Mean of column D	3.719		Mean of column F	4.445		Mean of column D	3.719		Mean of column F	4.445		Mean of column F	4.445
	Difference between means (B - A) ± SEM	-1.113 ± 0.2351		Difference between means (D - C) ± SEM	-3.723 ± 0.5174		Difference between means (F - E) ± SEM	-2.794 ± 0.5958		Difference between means (D - B) ± SEM	-2.900 ± 0.4725		Difference between means (F - B) ± SEM	-2.173 ± 0.6590		Difference between means (F - D) ± SEM	0.7264 ± 0.7490
	95% confidence interval	-1.614 to -0.6116		95% confidence interval	-4.820 to -2.627		95% confidence interval	-4.009 to -1.579		95% confidence interval	-3.896 to -1.903		95% confidence interval	-3.521 to -0.8254		95% confidence interval	-0.8079 to 2.261
	R squared (eta squared)	0.5989		R squared (eta squared)	0.764		R squared (eta squared)	0.415		R squared (eta squared)	0.6889		R squared (eta squared)	0.2727		R squared (eta squared)	0.0325
	F test to compare variances			F test to compare variances			F test to compare variances			F test to compare variances			F test to compare variances			F test to compare variances
	F, DFn, Dfd	1.151, 9, 6		F, DFn, Dfd	4.580, 8, 8		F, DFn, Dfd	52.12, 20, 11		F, DFn, Dfd	8.231, 8, 9		F, DFn, Dfd	17.31, 20, 9		F, DFn, Dfd	2.102, 20, 8
	P value	0.8957		P value	0.0455		P value	<0.0001		P value	0.0048		P value	0.0001		P value	0.282
	P value summary	ns		P value summary	*		P value summary	****		P value summary	**		P value summary	***		P value summary	ns
	Significantly different (P < 0.05)?	No		Significantly different (P < 0.05)?	Yes		Significantly different (P < 0.05)?	Yes		Significantly different (P < 0.05)?	Yes		Significantly different (P < 0.05)?	Yes		Significantly different (P < 0.05)?	No
	Data analyzed			Data analyzed			Data analyzed			Data analyzed			Data analyzed			Data analyzed
	Sample size, column A	7		Sample size, column C	9		Sample size, column E	12		Sample size, column B	10		Sample size, column B	10		Sample size, column D	9
	Sample size, column B	10		Sample size, column D	9		Sample size, column F	21		Sample size, column D	9		Sample size, column F	21		Sample size, column F	21
	Figure 4d - Sex based Virus reduction
	Complete statistical breakdown in Table 2

## Sheet: Figure 6
	Figure 6b - Macroscopic Lung lesion scores
	VOC delta - t test				VOC gamma - t test				VOC omicron - t test
	Table Analyzed	Figure 4e - Lung macroscopic lesion scores			Table Analyzed	Figure 4e - Lung macroscopic lesion scores			Table Analyzed	Figure 4e - Lung macroscopic lesion scores
	Column B	VOC δ - vehicle			Column D	VOC γ - treated			Column F	VOC o - vehicle
	vs.	vs.			vs.	vs.			vs.	vs.
	Column A	VOC δ - treated			Column C	VOC γ - vehicle			Column E	VOC o - treated
	Unpaired t test				Unpaired t test				Unpaired t test
	P value	0.0071			P value	<0.0001			P value	0.0068
	P value summary	**			P value summary	****			P value summary	**
	Significantly different (P < 0.05)?	Yes			Significantly different (P < 0.05)?	Yes			Significantly different (P < 0.05)?	Yes
	One- or two-tailed P value?	Two-tailed			One- or two-tailed P value?	Two-tailed			One- or two-tailed P value?	Two-tailed
	t, df	t=3.754, df=7			t, df	t=6.220, df=15			t, df	t=2.899, df=31
	How big is the difference?				How big is the difference?				How big is the difference?
	Mean of column A	12.86			Mean of column C	51.92			Mean of column E	20.22
	Mean of column B	52.81			Mean of column D	27.66			Mean of column F	37.67
	Difference between means (B - A) ± SEM	39.95 ± 10.64			Difference between means (D - C) ± SEM	-24.27 ± 3.901			Difference between means (F - E) ± SEM	17.45 ± 6.018
	95% confidence interval	14.79 to 65.11			95% confidence interval	-32.58 to -15.95			95% confidence interval	5.174 to 29.72
	R squared (eta squared)	0.6682			R squared (eta squared)	0.7206			R squared (eta squared)	0.2133
	F test to compare variances				F test to compare variances				F test to compare variances
	F, DFn, Dfd	35.02, 3, 4			F, DFn, Dfd	1.617, 7, 8			F, DFn, Dfd	1.001, 20, 11
	P value	0.005			P value	0.5145			P value
	P value summary	**			P value summary	ns			P value summary
	Significantly different (P < 0.05)?	Yes			Significantly different (P < 0.05)?	No			Significantly different (P < 0.05)?	No
	Data analyzed				Data analyzed				Data analyzed
	Sample size, column A	5			Sample size, column C	8			Sample size, column E	21
	Sample size, column B	4			Sample size, column D	9			Sample size, column F	12

## Sheet: Suppl Fig 1
	Supplementary Figure 1a
	1 way anova summary							Dunnett's post hoc test
	Table Analyzed	Extended Data 1a - 0h TEER						Number of families	1
	Data sets analyzed	A-K						Number of comparisons per family	10
								Alpha	0.05
	ANOVA summary
	F	1.418						Dunnett's multiple comparisons test	Mean Diff.	95.00% CI of diff.	Below threshold?	Summary	Adjusted P Value	I-?
	P value	0.2364						mock vs. VOC α	-13.85	-84.84 to 57.14	No	ns	0.9966	A	VOC α
	P value summary	ns						mock vs. VOC α + 10µM NHC	-9.41	-80.40 to 61.58	No	ns	0.9994	B	VOC α + 10µM NHC
	Significant diff. among means (P < 0.05)?	No						mock vs. VOC β	20.03	-50.96 to 91.02	No	ns	0.969	C	VOC β
	R squared	0.392						mock vs. VOC β + 10 µM NHC	13.58	-57.41 to 84.57	No	ns	0.9967	D	VOC β + 10 µM NHC
								mock vs. VOC γ	7.124	-63.87 to 78.11	No	ns	0.9996	E	VOC γ
	Brown-Forsythe test							mock vs. VOC γ + 10 µM NHC	2.42	-68.57 to 73.41	No	ns	0.9999	F	VOC γ + 10 µM NHC
	F (DFn, DFd)	0.3656 (10, 22)						mock vs. VOC δ	14.45	-56.54 to 85.44	No	ns	0.9963	G	VOC δ
	P value	0.9489						mock vs. VOC δ + 10 µM NHC	27.79	-43.20 to 98.78	No	ns	0.8388	H	VOC δ + 10 µM NHC
	P value summary	ns						mock vs. VOC o + 10 µM NHC	-30.76	-101.7 to 40.23	No	ns	0.762	J	VOC o + 10 µM NHC
	Are SDs significantly different (P < 0.05)?	No						mock vs. VOC o	-35.2	-106.2 to 35.79	No	ns	0.6352	K	VOC o
	Bartlett's test							Test details	Mean 1	Mean 2	Mean Diff.	SE of diff.	n1	n2	q	DF
	Bartlett's statistic (corrected)							mock vs. VOC α	347.8	361.6	-13.85	24.01	3	3	0.5768	22
	P value							mock vs. VOC α + 10µM NHC	347.8	357.2	-9.41	24.01	3	3	0.392	22
	P value summary							mock vs. VOC β	347.8	327.7	20.03	24.01	3	3	0.8344	22
	Are SDs significantly different (P < 0.05)?							mock vs. VOC β + 10 µM NHC	347.8	334.2	13.58	24.01	3	3	0.5656	22
								mock vs. VOC γ	347.8	340.6	7.124	24.01	3	3	0.2968	22
	ANOVA table	SS	DF	MS	F (DFn, DFd)	P value		mock vs. VOC γ + 10 µM NHC	347.8	345.3	2.42	24.01	3	3	0.1008	22
	Treatment (between columns)	12260	10	1226	F (10, 22) = 1.418	P=0.2364		mock vs. VOC δ	347.8	333.3	14.45	24.01	3	3	0.6021	22
	Residual (within columns)	19017	22	864.4				mock vs. VOC δ + 10 µM NHC	347.8	320	27.79	24.01	3	3	1.157	22
	Total	31277	32					mock vs. VOC o + 10 µM NHC	347.8	378.5	-30.76	24.01	3	3	1.281	22
								mock vs. VOC o	347.8	383	-35.2	24.01	3	3	1.466	22
	Data summary
	Number of treatments (columns)	11
	Number of values (total)	33
	Extended Data 1b
	1 way ANOVA summary							Dunnett's post hoc test
	Table Analyzed	Extended Data 1b - 3d TEER						Number of families	1
	Data sets analyzed	A-K						Number of comparisons per family	10
								Alpha	0.05
	ANOVA summary
	F	23.11						Dunnett's multiple comparisons test	Mean Diff.	95.00% CI of diff.	Below threshold?	Summary	Adjusted P Value	I-?
	P value	<0.0001						mock vs. VOC α	50	3.175 to 96.82	Yes	*	0.0325	A	VOC α
	P value summary	****						mock vs. VOC α + 10µM NHC	0	-46.82 to 46.82	No	ns	>0.9999	B	VOC α + 10µM NHC
	Significant diff. among means (P < 0.05)?	Yes						mock vs. VOC β	81.1	34.28 to 127.9	Yes	***	0.0004	C	VOC β
	R squared	0.9131						mock vs. VOC β + 10 µM NHC	17.78	-29.04 to 64.60	No	ns	0.8581	D	VOC β + 10 µM NHC
								mock vs. VOC γ	91.1	44.28 to 137.9	Yes	****	<0.0001	E	VOC γ
	Brown-Forsythe test							mock vs. VOC γ + 10 µM NHC	21.11	-25.71 to 67.93	No	ns	0.7272	F	VOC γ + 10 µM NHC
	F (DFn, DFd)	1.075 (10, 22)						mock vs. VOC δ	97.99	51.17 to 144.8	Yes	****	<0.0001	G	VOC δ
	P value	0.4204						mock vs. VOC δ + 10 µM NHC	-5.333	-52.15 to 41.49	No	ns	0.9995	H	VOC δ + 10 µM NHC
	P value summary	ns						mock vs. VOC o + 10 µM NHC	139	92.16 to 185.8	Yes	****	<0.0001	J	VOC o + 10 µM NHC
	Are SDs significantly different (P < 0.05)?	No						mock vs. VOC o	-33.07	-79.89 to 13.75	No	ns	0.2638	K	VOC o
	Bartlett's test							Test details	Mean 1	Mean 2	Mean Diff.	SE of diff.	n1	n2	q	DF
	Bartlett's statistic (corrected)							mock vs. VOC α	252.2	202.2	50	15.83	3	3	3.158	22
	P value							mock vs. VOC α + 10µM NHC	252.2	252.2	0	15.83	3	3	0	22
	P value summary							mock vs. VOC β	252.2	171.1	81.1	15.83	3	3	5.123	22
	Are SDs significantly different (P < 0.05)?							mock vs. VOC β + 10 µM NHC	252.2	234.4	17.78	15.83	3	3	1.123	22
								mock vs. VOC γ	252.2	161.1	91.1	15.83	3	3	5.754	22
	ANOVA table	SS	DF	MS	F (DFn, DFd)	P value		mock vs. VOC γ + 10 µM NHC	252.2	231.1	21.11	15.83	3	3	1.333	22
	Treatment (between columns)	86911	10	8691	F (10, 22) = 23.11	P<0.0001		mock vs. VOC δ	252.2	154.2	97.99	15.83	3	3	6.189	22
	Residual (within columns)	8272	22	376				mock vs. VOC δ + 10 µM NHC	252.2	257.5	-5.333	15.83	3	3	0.3368	22
	Total	95184	32					mock vs. VOC o + 10 µM NHC	252.2	113.2	139	15.83	3	3	8.778	22
								mock vs. VOC o	252.2	285.3	-33.07	15.83	3	3	2.089	22
	Data summary
	Number of treatments (columns)	11
	Number of values (total)	33

## Sheet: Suppl Fig 5
	Supplementary Figure 5a					Supplementary Figure 5b
	Nasal Turbinate Titer					Nasal Turbinate RNA copies
	Table Analyzed	Transform of Extended Data 2a - Turb Titer				Table Analyzed	Transform of Extended Data 2b - Turb RNA
	Column B	VOC δ - molnupiravir [5mg/kg; b.i.d.]				Column B	VOC δ - molnupiravir [5mg/kg; b.i.d.]
	vs.	vs.				vs.	vs.
	Column A	VOC δ - Vehicle				Column A	VOC δ - Vehicle
	Unpaired t test					Unpaired t test
	P value	<0.0001				P value	0.0011
	P value summary	****				P value summary	**
	Significantly different (P < 0.05)?	Yes				Significantly different (P < 0.05)?	Yes
	One- or two-tailed P value?	Two-tailed				One- or two-tailed P value?	Two-tailed
	t, df	t=22.72, df=4				t, df	t=8.440, df=4
	How big is the difference?					How big is the difference?
	Mean of column A	3.528				Mean of column A	7.772
	Mean of column B	1.653				Mean of column B	5.365
	Difference between means (B - A) ± SEM	-1.875 ± 0.08254				Difference between means (B - A) ± SEM	-2.408 ± 0.2853
	95% confidence interval	-2.104 to -1.646				95% confidence interval	-3.200 to -1.616
	R squared (eta squared)	0.9923				R squared (eta squared)	0.9468
	F test to compare variances					F test to compare variances
	F, DFn, Dfd	Infinity, 2, 2				F, DFn, Dfd	11.85, 2, 2
	P value	<0.0001				P value	0.1557
	P value summary	****				P value summary	ns
	Significantly different (P < 0.05)?	Yes				Significantly different (P < 0.05)?	No
	Data analyzed					Data analyzed
	Sample size, column A	3				Sample size, column A	3
	Sample size, column B	3				Sample size, column B	3

## Sheet: Suppl Fig 6
	Supplementary Figure 6a
	1 way ANOVA summary							Tukey's post test summary
	Table Analyzed	Transform of ED3a - VOC a Transmission Turbinate titers						Number of families	1
	Data sets analyzed	A-D						Number of comparisons per family	6
								Alpha	0.05
	ANOVA summary
	F	17.06						Tukey's multiple comparisons test	Mean Diff.	95.00% CI of diff.	Below threshold?	Summary	Adjusted P Value
	P value	0.0008						VOC α - vehicle vs. VOC α - molnupiravir	0.9495	0.4422 to 1.457	Yes	**	0.0015	A-B
	P value summary	***						VOC α - vehicle vs. Contact: VOC α - vehicle	0.3992	-0.1080 to 0.9064	No	ns	0.1307	A-C
	Significant diff. among means (P < 0.05)?	Yes						VOC α - vehicle vs. Contact: VOC α molnupiravir	0.9495	0.4422 to 1.457	Yes	**	0.0015	A-D
	R squared	0.8648						VOC α - molnupiravir vs. Contact: VOC α - vehicle	-0.5503	-1.057 to -0.04305	Yes	*	0.0342	B-C
								VOC α - molnupiravir vs. Contact: VOC α molnupiravir	0	-0.5072 to 0.5072	No	ns	>0.9999	B-D
	Brown-Forsythe test							Contact: VOC α - vehicle vs. Contact: VOC α molnupiravir	0.5503	0.04305 to 1.057	Yes	*	0.0342	C-D
	F (DFn, DFd)	0.9297 (3, 8)
	P value	0.4697						Test details	Mean 1	Mean 2	Mean Diff.	SE of diff.	n1	n2	q	DF
	P value summary	ns						VOC α - vehicle vs. VOC α - molnupiravir	2.853	1.903	0.9495	0.1584	3	3	8.478	8
	Are SDs significantly different (P < 0.05)?	No						VOC α - vehicle vs. Contact: VOC α - vehicle	2.853	2.453	0.3992	0.1584	3	3	3.564	8
								VOC α - vehicle vs. Contact: VOC α molnupiravir	2.853	1.903	0.9495	0.1584	3	3	8.478	8
	Bartlett's test							VOC α - molnupiravir vs. Contact: VOC α - vehicle	1.903	2.453	-0.5503	0.1584	3	3	4.913	8
	Bartlett's statistic (corrected)							VOC α - molnupiravir vs. Contact: VOC α molnupiravir	1.903	1.903	0	0.1584	3	3	0	8
	P value							Contact: VOC α - vehicle vs. Contact: VOC α molnupiravir	2.453	1.903	0.5503	0.1584	3	3	4.913	8
	P value summary
	Are SDs significantly different (P < 0.05)?
	ANOVA table	SS	DF	MS	F (DFn, DFd)	P value
	Treatment (between columns)	1.926	3	0.642	F (3, 8) = 17.06	P=0.0008
	Residual (within columns)	0.301	8	0.03763
	Total	2.227	11
	Data summary
	Number of treatments (columns)	4
	Number of values (total)	12
	Supplementary Figure 6b
	1 way ANOVA summary							Tukey's post test summary
	Table Analyzed	Transform of ED3b - VOC γ transmission nasal turbinate titers						Number of families	1
	Data sets analyzed	A-D						Number of comparisons per family	6
								Alpha	0.05
	ANOVA summary
	F	318.1						Tukey's multiple comparisons test	Mean Diff.	95.00% CI of diff.	Below threshold?	Summary	Adjusted P Value
	P value	<0.0001						VOC γ - vehicle vs. VOC γ - molnupiravir	3.421	2.956 to 3.887	Yes	****	<0.0001	A-B
	P value summary	****						VOC γ - vehicle vs. Contact - VOC γ vehicle	-0.2981	-0.8012 to 0.2049	No	ns	0.3224	A-C
	Significant diff. among means (P < 0.05)?	Yes						VOC γ - vehicle vs. Contact - VOC γ - molnupiravir	3.421	2.918 to 3.924	Yes	****	<0.0001	A-D
	R squared	0.9896						VOC γ - molnupiravir vs. Contact - VOC γ vehicle	-3.719	-4.222 to -3.216	Yes	****	<0.0001	B-C
								VOC γ - molnupiravir vs. Contact - VOC γ - molnupiravir	0	-0.5031 to 0.5031	No	ns	>0.9999	B-D
	Brown-Forsythe test							Contact - VOC γ vehicle vs. Contact - VOC γ - molnupiravir	3.719	3.182 to 4.257	Yes	****	<0.0001	C-D
	F (DFn, DFd)	0.9999 (3, 10)
	P value	0.4324						Test details	Mean 1	Mean 2	Mean Diff.	SE of diff.	n1	n2	q	DF
	P value summary	ns						VOC γ - vehicle vs. VOC γ - molnupiravir	4.375	0.9542	3.421	0.1522	4	4	31.78	10
	Are SDs significantly different (P < 0.05)?	No						VOC γ - vehicle vs. Contact - VOC γ vehicle	4.375	4.674	-0.2981	0.1644	4	3	2.564	10
								VOC γ - vehicle vs. Contact - VOC γ - molnupiravir	4.375	0.9542	3.421	0.1644	4	3	29.43	10
	Bartlett's test							VOC γ - molnupiravir vs. Contact - VOC γ vehicle	0.9542	4.674	-3.719	0.1644	4	3	31.99	10
	Bartlett's statistic (corrected)							VOC γ - molnupiravir vs. Contact - VOC γ - molnupiravir	0.9542	0.9542	0	0.1644	4	3	0	10
	P value							Contact - VOC γ vehicle vs. Contact - VOC γ - molnupiravir	4.674	0.9542	3.719	0.1758	3	3	29.92	10
	P value summary
	Are SDs significantly different (P < 0.05)?
	ANOVA table	SS	DF	MS	F (DFn, DFd)	P value
	Treatment (between columns)	44.24	3	14.75	F (3, 10) = 318.1	P<0.0001
	Residual (within columns)	0.4635	10	0.04635
	Total	44.7	13
	Data summary
	Number of treatments (columns)	4
	Number of values (total)	14
	Supplementary Figure 6c
	1 way ANOVA summary							Tukey's post test summary
	Table Analyzed	Transform of ED3c - VOC o transmission nasal turbinate titers						Number of families	1
	Data sets analyzed	A-D						Number of comparisons per family	6
								Alpha	0.05
	ANOVA summary
	F	107						Tukey's multiple comparisons test	Mean Diff.	95.00% CI of diff.	Below threshold?	Summary	Adjusted P Value
	P value	<0.0001						VOC o - vehicle vs. VOC o - molnupiravir	1.197	0.9347 to 1.459	Yes	****	<0.0001	A-B
	P value summary	****						VOC o - vehicle vs. Contact - VOC o vehicle	1.197	0.9347 to 1.459	Yes	****	<0.0001	A-C
	Significant diff. among means (P < 0.05)?	Yes						VOC o - vehicle vs. Contact - VOC o - molnupiravir	1.197	0.9347 to 1.459	Yes	****	<0.0001	A-D
	R squared	0.9757						VOC o - molnupiravir vs. Contact - VOC o vehicle	0	-0.2620 to 0.2620	No	ns	>0.9999	B-C
								VOC o - molnupiravir vs. Contact - VOC o - molnupiravir	0	-0.2620 to 0.2620	No	ns	>0.9999	B-D
	Brown-Forsythe test							Contact - VOC o vehicle vs. Contact - VOC o - molnupiravir	0	-0.2620 to 0.2620	No	ns	>0.9999	C-D
	F (DFn, DFd)	2.632 (3, 8)
	P value	0.1218						Test details	Mean 1	Mean 2	Mean Diff.	SE of diff.	n1	n2	q	DF
	P value summary	ns						VOC o - vehicle vs. VOC o - molnupiravir	2.151	0.9542	1.197	0.08182	3	3	20.69	8
	Are SDs significantly different (P < 0.05)?	No						VOC o - vehicle vs. Contact - VOC o vehicle	2.151	0.9542	1.197	0.08182	3	3	20.69	8
								VOC o - vehicle vs. Contact - VOC o - molnupiravir	2.151	0.9542	1.197	0.08182	3	3	20.69	8
	Bartlett's test							VOC o - molnupiravir vs. Contact - VOC o vehicle	0.9542	0.9542	0	0.08182	3	3	0	8
	Bartlett's statistic (corrected)							VOC o - molnupiravir vs. Contact - VOC o - molnupiravir	0.9542	0.9542	0	0.08182	3	3	0	8
	P value							Contact - VOC o vehicle vs. Contact - VOC o - molnupiravir	0.9542	0.9542	0	0.08182	3	3	0	8
	P value summary
	Are SDs significantly different (P < 0.05)?
	ANOVA table	SS	DF	MS	F (DFn, DFd)	P value
	Treatment (between columns)	3.223	3	1.074	F (3, 8) = 107.0	P<0.0001
	Residual (within columns)	0.08034	8	0.01004
	Total	3.303	11
	Data summary
	Number of treatments (columns)	4
	Number of values (total)	12

## Sheet: Suppl Fig 10
		Supplementary Figure 10 - Lung RNA copies
		VOC delta t-test				VOC gamma t-test				VOC omicron t-test
		Table Analyzed	Transform of Extended Data 6 - Lung RNA copies			Table Analyzed	Transform of Extended Data 6 - Lung RNA copies			Table Analyzed	Transform of Extended Data 6 - Lung RNA copies
		Column B	VOC δ - treated			Column D	VOC γ - treated			Column F	VOC o - vehicle
		vs.	vs.			vs.	vs.			vs.	vs.
		Column A	VOC δ - vehicle			Column C	VOC γ- vehicle			Column E	VOC o - treated
		Unpaired t test				Unpaired t test				Unpaired t test
		P value	0.0352			P value	0.003			P value	0.0125
		P value summary	*			P value summary	**			P value summary	*
		Significantly different (P < 0.05)?	Yes			Significantly different (P < 0.05)?	Yes			Significantly different (P < 0.05)?	Yes
		One- or two-tailed P value?	Two-tailed			One- or two-tailed P value?	Two-tailed			One- or two-tailed P value?	Two-tailed
		t, df	t=2.604, df=7			t, df	t=3.496, df=16			t, df	t=2.651, df=31
		How big is the difference?				How big is the difference?				How big is the difference?
		Mean of column A	9.885			Mean of column C	8.715			Mean of column E	7.658
		Mean of column B	8.462			Mean of column D	6.548			Mean of column F	9.342
		Difference between means (B - A) ± SEM	-1.423 ± 0.5467			Difference between means (D - C) ± SEM	-2.167 ± 0.6198			Difference between means (F - E) ± SEM	1.684 ± 0.6352
		95% confidence interval	-2.716 to -0.1308			95% confidence interval	-3.481 to -0.8528			95% confidence interval	0.3882 to 2.979
		R squared (eta squared)	0.492			R squared (eta squared)	0.433			R squared (eta squared)	0.1848
		F test to compare variances				F test to compare variances				F test to compare variances
		F, DFn, Dfd	4.363, 4, 3			F, DFn, Dfd	1.908, 8, 8			F, DFn, Dfd	3.558, 20, 11
		P value	0.2562			P value	0.3799			P value	0.0347
		P value summary	ns			P value summary	ns			P value summary	*
		Significantly different (P < 0.05)?	No			Significantly different (P < 0.05)?	No			Significantly different (P < 0.05)?	Yes
		Data analyzed				Data analyzed				Data analyzed
		Sample size, column A	4			Sample size, column C	9			Sample size, column E	21
		Sample size, column B	5			Sample size, column D	9			Sample size, column F	12
		Supplementary Figure 10 - Trachea RNA copies
		VOC delta t-test				VOC gamma t-test				VOC omicron t-test
		Table Analyzed	Transform of Extended Data 6 - Trachea RNA copies			Table Analyzed	Transform of Extended Data 6 - Trachea RNA copies			Table Analyzed	Transform of Extended Data 6 - Trachea RNA copies
		Column B	VOC δ - treated			Column D	VOC γ - treated			Column F	VOC o - treated
		vs.	vs.			vs.	vs.			vs.	vs.
		Column A	VOC δ - vehicle			Column C	VOC γ - vehicle			Column E	VOC o - vehicle
		Unpaired t test				Unpaired t test				Unpaired t test
		P value	0.0353			P value	0.008			P value	0.0119
		P value summary	*			P value summary	**			P value summary	*
		Significantly different (P < 0.05)?	Yes			Significantly different (P < 0.05)?	Yes			Significantly different (P < 0.05)?	Yes
		One- or two-tailed P value?	Two-tailed			One- or two-tailed P value?	Two-tailed			One- or two-tailed P value?	Two-tailed
		t, df	t=2.602, df=7			t, df	t=3.028, df=16			t, df	t=2.674, df=31
		How big is the difference?				How big is the difference?				How big is the difference?
		Mean of column A	8.566			Mean of column C	7.321			Mean of column E	7.831
		Mean of column B	7.533			Mean of column D	5.986			Mean of column F	6.528
		Difference between means (B - A) ± SEM	-1.034 ± 0.3973			Difference between means (D - C) ± SEM	-1.335 ± 0.4409			Difference between means (F - E) ± SEM	-1.303 ± 0.4873
		95% confidence interval	-1.973 to -0.09423			95% confidence interval	-2.270 to -0.4002			95% confidence interval	-2.297 to -0.3092
		R squared (eta squared)	0.4916			R squared (eta squared)	0.3642			R squared (eta squared)	0.1874
		F test to compare variances				F test to compare variances				F test to compare variances
		F, DFn, Dfd	3.976, 4, 3			F, DFn, Dfd	2.001, 8, 8			F, DFn, Dfd	4.143, 20, 11
		P value	0.286			P value	0.3463			P value	0.0192
		P value summary	ns			P value summary	ns			P value summary	*
		Significantly different (P < 0.05)?	No			Significantly different (P < 0.05)?	No			Significantly different (P < 0.05)?	Yes
		Data analyzed				Data analyzed				Data analyzed
		Sample size, column A	4			Sample size, column C	9			Sample size, column E	12
		Sample size, column B	5			Sample size, column D	9			Sample size, column F	21
