# Supplementary material for: SARS-CoV-2 VOC type and biological sex affect molnupiravir efficacy in severe COVID-19 dwarf hamster model
Source: Nat Commun. 2022 Jul 29;13:4416. doi: 10.1038/s41467-022-32045-1 (PMC9338273; doi:10.1038/s41467-022-32045-1)
Supplement: Supplementary file 6 — Source Data [file 41467_2022_32045_MOESM6_ESM.xlsx]

## Sheet: Table 1
	Survival Proportions
	time post infection (d)	WA-1	VOC α	VOC β	VOC γ	VOC δ	VOC o
	0	100	100	100	100	100	100
	2			80	92.8571	60
	3			40	28.5714	0
	4	64.2857	80		14.2857		80
	5	50					60
	6	28.5714			7.14286		20
	14	28.5714	80	40	7.14286		20
	Data Summary
		WA-1	VOC α	VOC β	VOC γ	VOC δ	VOC o
	Number of rows	25	25	25	25	25	25
	# of blank lines	11	20	20	11	20	20
	# rows with impossible data	0	0	0	0	0	0
	# censored subjects	4	4	2	1	0	1
	# deaths/events	10	1	3	13	5	4
	Median survival	5.5	Undefined	3	3	3	6
	Survival Comparisons
	Comparison of Survival Curves	WA1 to VOC α			Comparison of Survival Curves	WA1 to VOC β			Comparison of Survival Curves	WA1 to VOC γ			Comparison of Survival Curves	WA1 to VOC δ			Comparison of Survival Curves	WA1 to VOC o
	Log-rank (Mantel-Cox) test				Log-rank (Mantel-Cox) test				Log-rank (Mantel-Cox) test				Log-rank (Mantel-Cox) test				Log-rank (Mantel-Cox) test
	Chi square	2.924			Chi square	0.2574			Chi square	8.732			Chi square	20.81			Chi square	2.095e-06
	df	1			df	1			df	1			df	1			df	1
	P value	0.0873			P value	0.6119			P value	0.0031			P value	<0.0001			P value	0.9988
	P value summary	ns			P value summary	ns			P value summary	**			P value summary	****			P value summary	ns
	Are the survival curves sig different?	No			Are the survival curves sig different?	No			Are the survival curves sig different?	Yes			Are the survival curves sig different?	Yes			Are the survival curves sig different?	No
	Gehan-Breslow-Wilcoxon test				Gehan-Breslow-Wilcoxon test				Gehan-Breslow-Wilcoxon test				Gehan-Breslow-Wilcoxon test				Gehan-Breslow-Wilcoxon test
	Chi square	2.201			Chi square	1.415			Chi square	12.73			Chi square	20.21			Chi square	0.05535
	df	1			df	1			df	1			df	1			df	1
	P value	0.1379			P value	0.2342			P value	0.0004			P value	<0.0001			P value	0.814
	P value summary	ns			P value summary	ns			P value summary	***			P value summary	****			P value summary	ns
	Are the survival curves sig different?	No			Are the survival curves sig different?	No			Are the survival curves sig different?	Yes			Are the survival curves sig different?	Yes			Are the survival curves sig different?	No
	Median survival				Median survival				Median survival				Median survival				Median survival
	WA-1	5.5			WA-1	5.5			WA-1	5.5			WA-1	5.5			WA-1	5.5
	VOC α	Undefined			VOC β	3			VOC γ	3			VOC δ	3			VOC o	6
					Ratio (and its reciprocal)	1.833	0.5455		Ratio (and its reciprocal)	1.833	0.5455		Ratio (and its reciprocal)	1.833	0.5455		Ratio (and its reciprocal)	0.9167	1.091
	Hazard Ratio (Mantel-Haenszel)	A/B	B/A		95% CI of ratio	0.5045 to 6.662	0.1501 to 1.982		95% CI of ratio	0.8039 to 4.181	0.2392 to 1.244		95% CI of ratio	0.6266 to 5.364	0.1864 to 1.596		95% CI of ratio	0.2875 to 2.923	0.3421 to 3.478
	Ratio (and its reciprocal)	3.595	0.2782
	95% CI of ratio	0.8293 to 15.58	0.06419 to 1.206		Hazard Ratio (Mantel-Haenszel)	A/C	C/A		Hazard Ratio (Mantel-Haenszel)	A/D	D/A		Hazard Ratio (Mantel-Haenszel)	A/E	E/A		Hazard Ratio (Mantel-Haenszel)	A/F	F/A
					Ratio (and its reciprocal)	0.6676	1.498		Ratio (and its reciprocal)	0.196	5.102		Ratio (and its reciprocal)	0.005119	195.4		Ratio (and its reciprocal)	1.001	0.999
	Hazard Ratio (logrank)	A/B	B/A		95% CI of ratio	0.1402 to 3.180	0.3145 to 7.134		95% CI of ratio	0.06651 to 0.5777	1.731 to 15.04		95% CI of ratio	0.0005306 to 0.04938	20.25 to 1885		95% CI of ratio	0.2465 to 4.065	0.2460 to 4.057
	Ratio (and its reciprocal)	4.258	0.2348
	95% CI of ratio	1.171 to 15.49	0.06456 to 0.8542		Hazard Ratio (logrank)	A/C	C/A		Hazard Ratio (logrank)	A/D	D/A		Hazard Ratio (logrank)	A/E	E/A		Hazard Ratio (logrank)	A/F	F/A
					Ratio (and its reciprocal)	0.7405	1.351		Ratio (and its reciprocal)	0.3827	2.613		Ratio (and its reciprocal)	0.1514	6.604		Ratio (and its reciprocal)	1.001	0.9993
					95% CI of ratio	0.1809 to 3.032	0.3299 to 5.529		95% CI of ratio	0.1607 to 0.9114	1.097 to 6.222		95% CI of ratio	0.02094 to 1.095	0.9132 to 47.76		95% CI of ratio	0.3139 to 3.190	0.3135 to 3.186
	Comparison of Survival Curves	VOC α vs VOC β			Comparison of Survival Curves	VOC α vs VOC γ			Comparison of Survival Curves	VOC α vs VOC δ			Comparison of Survival Curves	VOC α vs VOC o
	Log-rank (Mantel-Cox) test				Log-rank (Mantel-Cox) test				Log-rank (Mantel-Cox) test				Log-rank (Mantel-Cox) test
	Chi square	1.982			Chi square	8.706			Chi square	8.731			Chi square	2.448
	df	1			df	1			df	1			df	1
	P value	0.1591			P value	0.0032			P value	0.0031			P value	0.1177
	P value summary	ns			P value summary	**			P value summary	**			P value summary	ns
	Are the survival curves sig different?	No			Are the survival curves sig different?	Yes			Are the survival curves sig different?	Yes			Are the survival curves sig different?	No
	Gehan-Breslow-Wilcoxon test				Gehan-Breslow-Wilcoxon test				Gehan-Breslow-Wilcoxon test				Gehan-Breslow-Wilcoxon test
	Chi square	2.414			Chi square	8.32			Chi square	8.161			Chi square	1.79
	df	1			df	1			df	1			df	1
	P value	0.1202			P value	0.0039			P value	0.0043			P value	0.1809
	P value summary	ns			P value summary	**			P value summary	**			P value summary	ns
	Are the survival curves sig different?	No			Are the survival curves sig different?	Yes			Are the survival curves sig different?	Yes			Are the survival curves sig different?	No
	Median survival				Median survival				Median survival				Median survival
	VOC α	Undefined			VOC α	Undefined			VOC α	Undefined			VOC α	Undefined
	VOC β	3			VOC γ	3			VOC δ	3			VOC o	6
	Hazard Ratio (Mantel-Haenszel)	B/C	C/B		Hazard Ratio (Mantel-Haenszel)	B/D	D/B		Hazard Ratio (Mantel-Haenszel)	B/E	E/B		Hazard Ratio (Mantel-Haenszel)	B/F	F/B
	Ratio (and its reciprocal)	0.2241	4.462		Ratio (and its reciprocal)	0.1194	8.375		Ratio (and its reciprocal)	0.04798	20.84		Ratio (and its reciprocal)	0.2254	4.437
	95% CI of ratio	0.02794 to 1.798	0.5563 to 35.79		95% CI of ratio	0.02910 to 0.4899	2.041 to 34.36		95% CI of ratio	0.006400 to 0.3597	2.780 to 156.2		95% CI of ratio	0.03486 to 1.457	0.6862 to 28.69
	Hazard Ratio (logrank)	B/C	C/B		Hazard Ratio (logrank)	B/D	D/B		Hazard Ratio (logrank)	B/E	E/B		Hazard Ratio (logrank)	B/F	F/B
	Ratio (and its reciprocal)	0.24	4.166		Ratio (and its reciprocal)	0.1344	7.441		Ratio (and its reciprocal)	0.1097	9.118		Ratio (and its reciprocal)	0.223	4.485
	95% CI of ratio	0.03293 to 1.750	0.5715 to 30.37		95% CI of ratio	0.04524 to 0.3992	2.505 to 22.10		95% CI of ratio	0.02058 to 0.5844	1.711 to 48.58		95% CI of ratio	0.03852 to 1.291	0.7747 to 25.96
	Comparison of Survival Curves	VOC β vs VOC γ			Comparison of Survival Curves	VOC β vs VOC δ			Comparison of Survival Curves	VOC β vs VOC o
	Log-rank (Mantel-Cox) test				Log-rank (Mantel-Cox) test				Log-rank (Mantel-Cox) test
	Chi square	0.9577			Chi square	1.858			Chi square	0.02512
	df	1			df	1			df	1
	P value	0.3278			P value	0.1729			P value	0.8741
	P value summary	ns			P value summary	ns			P value summary	ns
	Are the survival curves sig different?	No			Are the survival curves sig different?	No			Are the survival curves sig different?	No
	Gehan-Breslow-Wilcoxon test				Gehan-Breslow-Wilcoxon test				Gehan-Breslow-Wilcoxon test
	Chi square	0.1348			Chi square	1.545			Chi square	0.5632
	df	1			df	1			df	1
	P value	0.7135			P value	0.2139			P value	0.453
	P value summary	ns			P value summary	ns			P value summary	ns
	Are the survival curves sig different?	No			Are the survival curves sig different?	No			Are the survival curves sig different?	No
	Median survival				Median survival				Median survival
	VOC β	3			VOC β	3			VOC β	3
	VOC γ	3			VOC δ	3			VOC o	6
	Ratio (and its reciprocal)	1	1		Ratio (and its reciprocal)	1	1		Ratio (and its reciprocal)	0.5	2
	95% CI of ratio	0.2850 to 3.509	0.2850 to 3.509		95% CI of ratio	0.2390 to 4.184	0.2390 to 4.184		95% CI of ratio	0.1119 to 2.234	0.4476 to 8.936
	Hazard Ratio (Mantel-Haenszel)	C/D	D/C		Hazard Ratio (Mantel-Haenszel)	C/E	E/C		Hazard Ratio (Mantel-Haenszel)	C/F	F/C
	Ratio (and its reciprocal)	0.4736	2.112		Ratio (and its reciprocal)	0.2544	3.931		Ratio (and its reciprocal)	1.14	0.8774
	95% CI of ratio	0.1060 to 2.116	0.4726 to 9.436		95% CI of ratio	0.03554 to 1.821	0.5490 to 28.14		95% CI of ratio	0.2261 to 5.745	0.1741 to 4.422
	Hazard Ratio (logrank)	C/D	D/C		Hazard Ratio (logrank)	C/E	E/C		Hazard Ratio (logrank)	C/F	F/C
	Ratio (and its reciprocal)	0.6317	1.583		Ratio (and its reciprocal)	0.5016	1.993		Ratio (and its reciprocal)	1.12	0.8931
	95% CI of ratio	0.2088 to 1.911	0.5234 to 4.789		95% CI of ratio	0.1248 to 2.017	0.4958 to 8.015		95% CI of ratio	0.2470 to 5.076	0.1970 to 4.049
	Comparison of Survival Curves	VOC γ vs VOC δ			Comparison of Survival Curves	VOC γ vs VOC o
	Log-rank (Mantel-Cox) test				Log-rank (Mantel-Cox) test
	Chi square	3.826			Chi square	3.668
	df	1			df	1
	P value	0.0505			P value	0.0555
	P value summary	ns			P value summary	ns
	Are the survival curves sig different?	No			Are the survival curves sig different?	No
	Gehan-Breslow-Wilcoxon test				Gehan-Breslow-Wilcoxon test
	Chi square	3.933			Chi square	6.359
	df	1			df	1
	P value	0.0473			P value	0.0117
	P value summary	*			P value summary	*
	Are the survival curves sig different?	Yes			Are the survival curves sig different?	Yes
	Median survival				Median survival
	VOC γ	3			VOC γ	3
	VOC δ	3			VOC o	6
	Ratio (and its reciprocal)	1	1		Ratio (and its reciprocal)	0.5	2
	95% CI of ratio	0.3565 to 2.805	0.3565 to 2.805		95% CI of ratio	0.1630 to 1.533	0.6521 to 6.134
	Hazard Ratio (Mantel-Haenszel)	D/E	E/D		Hazard Ratio (Mantel-Haenszel)	D/F	F/D
	Ratio (and its reciprocal)	0.142	7.04		Ratio (and its reciprocal)	3.547	0.2819
	95% CI of ratio	0.02010 to 1.004	0.9961 to 49.75		95% CI of ratio	0.9707 to 12.96	0.07714 to 1.030
	Hazard Ratio (logrank)	D/E	E/D		Hazard Ratio (logrank)	D/F	F/D
	Ratio (and its reciprocal)	0.5282	1.893		Ratio (and its reciprocal)	2.218	0.4508
	95% CI of ratio	0.1539 to 1.813	0.5516 to 6.497		95% CI of ratio	0.8425 to 5.841	0.1712 to 1.187
	Comparison of Survival Curves	VOC δ vs VOC o
	Log-rank (Mantel-Cox) test
	Chi square	8.731
	df	1
	P value	0.0031
	P value summary	**
	Are the survival curves sig different?	Yes
	Gehan-Breslow-Wilcoxon test
	Chi square	8.161
	df	1
	P value	0.0043
	P value summary	**
	Are the survival curves sig different?	Yes
	Median survival
	VOC δ	3
	VOC o	6
	Ratio (and its reciprocal)	0.5	2
	95% CI of ratio	0.1343 to 1.862	0.5371 to 7.448
	Hazard Ratio (Mantel-Haenszel)	E/F	F/E
	Ratio (and its reciprocal)	20.84	0.04798
	95% CI of ratio	2.780 to 156.2	0.006400 to 0.3597
	Hazard Ratio (logrank)	E/F	F/E
	Ratio (and its reciprocal)	4.044	0.2473
	95% CI of ratio	0.8684 to 18.83	0.05310 to 1.152

## Sheet: Table 2
	VOC Delta sex based virus titer comparison
	2-way ANOVA summary							Šídák's post test
	Table Analyzed	Transform of Delta - sex based titer						Compare cell means regardless of rows and columns
	Two-way ANOVA	Ordinary						Number of families	1
	Alpha	0.05						Number of comparisons per family	15
								Alpha	0.05
	Source of Variation	% of total variation	P value	P value summary	Significant?
	Interaction	1.4	0.5608	ns	No			Šídák's multiple comparisons test	Predicted (LS) mean diff.	95.00% CI of diff.	Below threshold?	Summary	Adjusted P Value
	Row Factor	1.464	0.5462	ns	No
	Column Factor	53.7	<0.0001	****	Yes			All:VOC delta - molnupiravir vs. All:VOC delta - vehicle	-1.161	-1.881 to -0.4409	Yes	***	0.0003
								All:VOC delta - molnupiravir vs. Male:VOC delta - molnupiravir	-0.2111	-0.9658 to 0.5437	No	ns	0.9992
	ANOVA table	SS (Type III)	DF	MS	F (DFn, DFd)	P value		All:VOC delta - molnupiravir vs. Male:VOC delta - vehicle	-1.163	-1.963 to -0.3623	Yes	**	0.0011
	Interaction	0.2466	2	0.1233	F (2, 28) = 0.5906	P=0.5608		All:VOC delta - molnupiravir vs. Female:VOC delta - molnupiravir	0.3166	-0.5481 to 1.181	No	ns	0.987
	Row Factor	0.258	2	0.129	F (2, 28) = 0.6179	P=0.5462
	Column Factor	9.46	1	9.46	F (1, 28) = 45.32	P<0.0001		All:VOC delta - vehicle vs. Male:VOC delta - molnupiravir	0.9501	0.1369 to 1.763	Yes	*	0.0126
	Residual	5.845	28	0.2087				All:VOC delta - vehicle vs. Male:VOC delta - vehicle	-0.001738	-0.8575 to 0.8541	No	ns	>0.9999
								All:VOC delta - vehicle vs. Female:VOC delta - molnupiravir	1.478	0.5616 to 2.394	Yes	***	0.0003
	Difference between column means
	Predicted (LS) mean of VOC delta - molnupiravir	6.535						Male:VOC delta - molnupiravir vs. Male:VOC delta - vehicle	-0.9518	-1.837 to -0.06679	Yes	*	0.0272
	Predicted (LS) mean of VOC delta - vehicle	7.73						Male:VOC delta - molnupiravir vs. Female:VOC delta - molnupiravir	0.5276	-0.4158 to 1.471	No	ns	0.7337
	Difference between predicted means	-1.195
	SE of difference	0.1776						Male:VOC delta - vehicle vs. Female:VOC delta - molnupiravir	1.479	0.4990 to 2.460	Yes	***	0.0007
	95% CI of difference	-1.559 to -0.8317
	Data summary
	Number of columns (Column Factor)	2
	Number of rows (Row Factor)	3						Test details	Predicted (LS) mean 1	Predicted (LS) mean 2	Predicted (LS) mean diff.	SE of diff.	N1	N2	t	DF
	Number of values	34
								All:VOC delta - molnupiravir vs. All:VOC delta - vehicle	6.57	7.731	-1.161	0.2252	10	7	5.157	28
								All:VOC delta - molnupiravir vs. Male:VOC delta - molnupiravir	6.57	6.781	-0.2111	0.2359	10	6	0.8946	28
								All:VOC delta - molnupiravir vs. Male:VOC delta - vehicle	6.57	7.733	-1.163	0.2502	10	5	4.647	28
								All:VOC delta - molnupiravir vs. Female:VOC delta - molnupiravir	6.57	6.253	0.3166	0.2703	10	4	1.171	28
								All:VOC delta - vehicle vs. Male:VOC delta - molnupiravir	7.731	6.781	0.9501	0.2542	7	6	3.738	28
								All:VOC delta - vehicle vs. Male:VOC delta - vehicle	7.731	7.733	-0.001738	0.2675	7	5	0.006495	28
								All:VOC delta - vehicle vs. Female:VOC delta - molnupiravir	7.731	6.253	1.478	0.2864	7	4	5.16	28
								Male:VOC delta - molnupiravir vs. Male:VOC delta - vehicle	6.781	7.733	-0.9518	0.2767	6	5	3.44	28
								Male:VOC delta - molnupiravir vs. Female:VOC delta - molnupiravir	6.781	6.253	0.5276	0.2949	6	4	1.789	28
								Male:VOC delta - vehicle vs. Female:VOC delta - molnupiravir	7.733	6.253	1.479	0.3065	5	4	4.827	28
	VOC gamma sex based virus titer comparison
	2-way ANOVA summary							Šídák's post test
	Table Analyzed	Transform of Gamma - sex based titer						Compare cell means regardless of rows and columns
	Two-way ANOVA	Ordinary						Number of families	1
	Alpha	0.05						Number of comparisons per family	15
								Alpha	0.05
	Source of Variation	% of total variation	P value	P value summary	Significant?
	Interaction	0.8019	0.5881	ns	No			Šídák's multiple comparisons test	Predicted (LS) mean diff.	95.00% CI of diff.	Below threshold?	Summary	Adjusted P Value
	Row Factor	0.5386	0.6986	ns	No
	Column Factor	66.62	<0.0001	****	Yes			All:VOC gamma - molnupiravir vs. All:VOC gamma - vehicle	-3.723	-5.373 to -2.073	Yes	****	<0.0001
								All:VOC gamma - molnupiravir vs. Male:VOC gamma - molnupiravir	0.04353	-1.909 to 1.996	No	ns	>0.9999
	ANOVA table	SS (Type III)	DF	MS	F (DFn, DFd)	P value		All:VOC gamma - molnupiravir vs. Male:VOC gamma - vehicle	-4.162	-6.115 to -2.210	Yes	****	<0.0001
	Interaction	1.31	2	0.6548	F (2, 30) = 0.5403	P=0.5881		All:VOC gamma - molnupiravir vs. Female:VOC gamma - molnupiravir	-0.05441	-2.158 to 2.049	No	ns	>0.9999
	Row Factor	0.8796	2	0.4398	F (2, 30) = 0.3629	P=0.6986		All:VOC gamma - molnupiravir vs. Female:VOC gamma - vehicle	-3.175	-5.278 to -1.071	Yes	***	0.0006
	Column Factor	108.8	1	108.8	F (1, 30) = 89.78	P<0.0001		All:VOC gamma - vehicle vs. Male:VOC gamma - molnupiravir	3.767	1.815 to 5.719	Yes	****	<0.0001
	Residual	36.36	30	1.212				All:VOC gamma - vehicle vs. Male:VOC gamma - vehicle	-0.439	-2.391 to 1.513	No	ns	>0.9999
								All:VOC gamma - vehicle vs. Female:VOC gamma - molnupiravir	3.669	1.566 to 5.772	Yes	****	<0.0001
	Difference between column means							All:VOC gamma - vehicle vs. Female:VOC gamma - vehicle	0.5487	-1.555 to 2.652	No	ns	0.9997
	Predicted (LS) mean of VOC gamma - molnupiravir	3.722						Male:VOC gamma - molnupiravir vs. Male:VOC gamma - vehicle	-4.206	-6.420 to -1.992	Yes	****	<0.0001
	Predicted (LS) mean of VOC gamma - vehicle	7.406						Male:VOC gamma - molnupiravir vs. Female:VOC gamma - molnupiravir	-0.09794	-2.446 to 2.250	No	ns	>0.9999
	Difference between predicted means	-3.683						Male:VOC gamma - molnupiravir vs. Female:VOC gamma - vehicle	-3.218	-5.566 to -0.8703	Yes	**	0.0021
	SE of difference	0.3887						Male:VOC gamma - vehicle vs. Female:VOC gamma - molnupiravir	4.108	1.760 to 6.456	Yes	****	<0.0001
	95% CI of difference	-4.477 to -2.889						Male:VOC gamma - vehicle vs. Female:VOC gamma - vehicle	0.9877	-1.360 to 3.336	No	ns	0.9585
								Female:VOC gamma - molnupiravir vs. Female:VOC gamma - vehicle	-3.12	-5.595 to -0.6453	Yes	**	0.0056
	Data summary
	Number of columns (Column Factor)	2
	Number of rows (Row Factor)	3						Test details	Predicted (LS) mean 1	Predicted (LS) mean 2	Predicted (LS) mean diff.	SE of diff.	N1	N2	t	DF
	Number of values	36
								All:VOC gamma - molnupiravir vs. All:VOC gamma - vehicle	3.719	7.442	-3.723	0.5189	9	9	7.175	30
								All:VOC gamma - molnupiravir vs. Male:VOC gamma - molnupiravir	3.719	3.675	0.04353	0.614	9	5	0.07089	30
								All:VOC gamma - molnupiravir vs. Male:VOC gamma - vehicle	3.719	7.881	-4.162	0.614	9	5	6.779	30
								All:VOC gamma - molnupiravir vs. Female:VOC gamma - molnupiravir	3.719	3.773	-0.05441	0.6615	9	4	0.08225	30
								All:VOC gamma - molnupiravir vs. Female:VOC gamma - vehicle	3.719	6.893	-3.175	0.6615	9	4	4.799	30
								All:VOC gamma - vehicle vs. Male:VOC gamma - molnupiravir	7.442	3.675	3.767	0.614	9	5	6.135	30
								All:VOC gamma - vehicle vs. Male:VOC gamma - vehicle	7.442	7.881	-0.439	0.614	9	5	0.7149	30
								All:VOC gamma - vehicle vs. Female:VOC gamma - molnupiravir	7.442	3.773	3.669	0.6615	9	4	5.546	30
								All:VOC gamma - vehicle vs. Female:VOC gamma - vehicle	7.442	6.893	0.5487	0.6615	9	4	0.8295	30
								Male:VOC gamma - molnupiravir vs. Male:VOC gamma - vehicle	3.675	7.881	-4.206	0.6962	5	5	6.041	30
								Male:VOC gamma - molnupiravir vs. Female:VOC gamma - molnupiravir	3.675	3.773	-0.09794	0.7385	5	4	0.1326	30
								Male:VOC gamma - molnupiravir vs. Female:VOC gamma - vehicle	3.675	6.893	-3.218	0.7385	5	4	4.358	30
								Male:VOC gamma - vehicle vs. Female:VOC gamma - molnupiravir	7.881	3.773	4.108	0.7385	5	4	5.563	30
								Male:VOC gamma - vehicle vs. Female:VOC gamma - vehicle	7.881	6.893	0.9877	0.7385	5	4	1.338	30
								Female:VOC gamma - molnupiravir vs. Female:VOC gamma - vehicle	3.773	6.893	-3.12	0.7784	4	4	4.009	30
	VOC omicron sex based virus titer comparison
	2-way ANOVA summary							Šídák's post test
	Table Analyzed	Transform of Omicron - sex based titer						Compare cell means regardless of rows and columns
	Two-way ANOVA	Ordinary						Number of families	1
	Alpha	0.05						Number of comparisons per family	15
								Alpha	0.05
	Source of Variation	% of total variation	P value	P value summary	Significant?
	Interaction	1.298	0.495	ns	No			Šídák's multiple comparisons test	Predicted (LS) mean diff.	95.00% CI of diff.	Below threshold?	Summary	Adjusted P Value
	Row Factor	1.358	0.4794	ns	No
	Column Factor	36.89	<0.0001	****	Yes			All:VOC omicron molnupiravir vs. All:VOC omicron vehicle	-2.781	-4.560 to -1.001	Yes	***	0.0002
								All:VOC omicron molnupiravir vs. Male:VOC omicron molnupiravir	0.6838	-1.146 to 2.514	No	ns	0.9889
	ANOVA table	SS (Type III)	DF	MS	F (DFn, DFd)	P value		All:VOC omicron molnupiravir vs. Male:VOC omicron vehicle	-2.773	-5.049 to -0.4964	Yes	**	0.0067
	Interaction	3.701	2	1.85	F (2, 60) = 0.7114	P=0.4950		All:VOC omicron molnupiravir vs. Female:VOC omicron molnupiravir	-0.7249	-2.614 to 1.164	No	ns	0.9857
	Row Factor	3.872	2	1.936	F (2, 60) = 0.7443	P=0.4794		All:VOC omicron molnupiravir vs. Female:VOC omicron vehicle	-2.789	-5.065 to -0.5123	Yes	**	0.0063
	Column Factor	105.2	1	105.2	F (1, 60) = 40.43	P<0.0001		All:VOC omicron vehicle vs. Male:VOC omicron molnupiravir	3.464	1.412 to 5.517	Yes	****	<0.0001
	Residual	156.1	60	2.601				All:VOC omicron vehicle vs. Male:VOC omicron vehicle	0.007964	-2.451 to 2.467	No	ns	>0.9999
								All:VOC omicron vehicle vs. Female:VOC omicron molnupiravir	2.056	-0.04979 to 4.161	No	ns	0.0611
	Difference between column means							All:VOC omicron vehicle vs. Female:VOC omicron vehicle	-0.007964	-2.467 to 2.451	No	ns	>0.9999
	Predicted (LS) mean of VOC omicron molnupiravir	4.472						Male:VOC omicron molnupiravir vs. Male:VOC omicron vehicle	-3.457	-5.952 to -0.9609	Yes	**	0.0012
	Predicted (LS) mean of VOC omicron vehicle	7.239						Male:VOC omicron molnupiravir vs. Female:VOC omicron molnupiravir	-1.409	-3.557 to 0.7398	No	ns	0.5376
	Difference between predicted means	-2.767						Male:VOC omicron molnupiravir vs. Female:VOC omicron vehicle	-3.472	-5.968 to -0.9768	Yes	**	0.0012
	SE of difference	0.4352						Male:VOC omicron vehicle vs. Female:VOC omicron molnupiravir	2.048	-0.4916 to 4.587	No	ns	0.2249
	95% CI of difference	-3.637 to -1.897						Male:VOC omicron vehicle vs. Female:VOC omicron vehicle	-0.01593	-2.855 to 2.823	No	ns	>0.9999
								Female:VOC omicron molnupiravir vs. Female:VOC omicron vehicle	-2.064	-4.603 to 0.4757	No	ns	0.2155
	Data summary
	Number of columns (Column Factor)	2
	Number of rows (Row Factor)	3						Test details	Predicted (LS) mean 1	Predicted (LS) mean 2	Predicted (LS) mean diff.	SE of diff.	N1	N2	t	DF
	Number of values	66
								All:VOC omicron molnupiravir vs. All:VOC omicron vehicle	4.458	7.239	-2.781	0.5836	21	12	4.764	60
								All:VOC omicron molnupiravir vs. Male:VOC omicron molnupiravir	4.458	3.774	0.6838	0.6003	21	11	1.139	60
								All:VOC omicron molnupiravir vs. Male:VOC omicron vehicle	4.458	7.231	-2.773	0.7466	21	6	3.714	60
								All:VOC omicron molnupiravir vs. Female:VOC omicron molnupiravir	4.458	5.183	-0.7249	0.6197	21	10	1.17	60
								All:VOC omicron molnupiravir vs. Female:VOC omicron vehicle	4.458	7.247	-2.789	0.7466	21	6	3.735	60
								All:VOC omicron vehicle vs. Male:VOC omicron molnupiravir	7.239	3.774	3.464	0.6732	12	11	5.146	60
								All:VOC omicron vehicle vs. Male:VOC omicron vehicle	7.239	7.231	0.007964	0.8064	12	6	0.009876	60
								All:VOC omicron vehicle vs. Female:VOC omicron molnupiravir	7.239	5.183	2.056	0.6906	12	10	2.977	60
								All:VOC omicron vehicle vs. Female:VOC omicron vehicle	7.239	7.247	-0.007964	0.8064	12	6	0.009876	60
								Male:VOC omicron molnupiravir vs. Male:VOC omicron vehicle	3.774	7.231	-3.457	0.8185	11	6	4.223	60
								Male:VOC omicron molnupiravir vs. Female:VOC omicron molnupiravir	3.774	5.183	-1.409	0.7047	11	10	1.999	60
								Male:VOC omicron molnupiravir vs. Female:VOC omicron vehicle	3.774	7.247	-3.472	0.8185	11	6	4.242	60
								Male:VOC omicron vehicle vs. Female:VOC omicron molnupiravir	7.231	5.183	2.048	0.8328	6	10	2.459	60
								Male:VOC omicron vehicle vs. Female:VOC omicron vehicle	7.231	7.247	-0.01593	0.9311	6	6	0.01711	60
								Female:VOC omicron molnupiravir vs. Female:VOC omicron vehicle	5.183	7.247	-2.064	0.8328	10	6	2.478	60

## Sheet: Figure 1
Figure 1a
	NHC concentration (µM)	VOC α			VOC β			VOC γ			VOC δ			VOC o					NHC concentration (µM)	WA1
	50	100	100	100	100	100	100	100	100	100	100	100	100	100	100	100			100	100	100	100
	16.6667	100	100	100	100	200	100	100	100	100	100	100	100	100	100	100			33.3333	100	100	100
	5.55556	300	100	100	100	100	100	100	100	100	100	100	100	100	200	400			11.1111	100	100	100
	1.85185	180000	30000	66000	2300	2200	1700	800	100	400	600	100	100	40000	30000	30000			3.7037	100	100	100
	0.617284	300000	800000	900000	30000	40000	130000	3900	1800	9000	60000	70000	50000	100000	70000	60000			1.23457	800	3000	3000
	0.205761	550000	1100000	2200000	460000	250000	1000000	70000	650000	120000	400000	300000	310000	300000	100000	500000			0.411523	10000	30000	50000
	0.0685871	850000	2000000	1200000	350000	140000	600000	250000	170000	260000	320000	400000	300000	300000	200000	300000			0.137174	80000	40000	100000
	vehicle	500000	1700000	1800000	300000	500000	430000	19000	150000	270000	350000	600000	290000	300000	400000	500000			0.01	100000	150000	50000
	Limit of detection = 100 pfu
Figure 1b
	days post-infection	VOC α			VOC α + 10µM NHC			VOC β			VOC β + 10 µM NHC			VOC γ			VOC γ + 10 µM NHC			VOC δ			VOC δ + 10 µM NHC			VOC o			VOC o + 10 µM NHC
	0	20	20	20	20	20	20	20	20	20	20	20	20	20	20	20	20	20	20	20	20	20	20	20	20	20	20	20	20	20	20
	1	100	80	540	20	20	20	400	420	620	20	20	20	1920	2320	4000	460	60	20	20	20	20	20	20	20	1100	6000	4000	30	20	40
	2	16000	30000	28000	20	20	20	22000	28000	62000	20	20	20	260000	200000	140000	60	20	20	6000	603	804	20	20	20	70000	60000	90000	20	20	20
	3	8000	20000	4422	20	20	20	60000	40000	26000	20	20	20	180000	140000	56000	20	20	20	6000	6000	4000	20	20	20	60000	90000	200000	20	20	20
	Limit of detection = 20 pfu

## Sheet: Figure 2
Figure 2b - VOC α nasal lavage titers
time post infection (d)	VOC α - vehicle			VOC α - molnupiravir [5 mg/kg; b.i.d.]			VOC γ - vehicle				VOC γ - molnupiravir [5 mg/kg; b.i.d.]			VOC o - vehicle			VOC o - molnupiravir [5 mg/kg; b.i.d.]			VOC δ - vehicle			VOC δ - molnupiravir
0	9	9	9	9	9	9	9	9	9	9	9	9	9	9	9	9	9	9	9	9	9	9	9	9	9
0.5	40	20	10	30	20	20	9	9	9	9	9	9	9	10	30	10	30	40	10	20	10	20	10	9	10
1	200	100	60	9	9	9	9	9	9	9	9	9	9	900	100	400	20	9	9	30	20	20	10	9	9
1.5	1100	650	600	9	9	9	20	30	80	60	9	9	10	30	60	90	9	9	9	200	300	200	9	9	9
2	300	400	750	9	9	10	300	900	9000	4000	10	9	9	50	40	80	9	9	9	700	1000	2000	10	9	9
3	200	750	700	10	9	9	5000	11000	8000	2000	9	9	9	90	30	50	9	9	9	750	2000	500	9	9	9
4	100	300	200	9	9	9	10000	5000	1500	4000	9	9	9	40	10	10	9	9	9	200	600	200	9	9	9
Limit of detection = 9 pfu
Figure 2d - VOC α transmission nasal lavage titers
time post infection (d)	VOC α - vehicle			VOC α - molnupiravir [5 mg/kg; b.i.d.]			Contact - VOC α vehicle			Contact - VOC α - molnupiravir
0	9	9	9	9	9	9
0.5	60	20	40	40	30	20
1	60	80	120	9	10	9
1.5	120	160	100	9	9	9
2	200	100	140	9	9	9
3	100	80	60	9	9	9	10	9	10	9	9	9
4	40	60	100	9	9	9	20	10	30	9	9	9
5							40	30	100	9	9	9
6							50	30	30	9	9	9
7							20	50	40	9	9	9
8							50	30	10	9	9	9
Limit of detection = 9 pfu
Figure 2d - VOC α transmission nasal lavage RNA copy numbers
time post infection (d)	VOC α - vehicle			VOC α - molnupiravir [5 mg/kg; b.i.d.]			Contact - VOC α vehicle			Contact - VOC α - molnupiravir
0	5	5	5	5	5	5
1	335718	93208.7	717693	131015	328650	656006
2	982078	678167	2075063	122174	488220	223628	5	5	5	5	5	5
3	206682	101556	111934	11124.8	12478.3	7528.44	39.0983	11497.8	2635.66	5	5	7.33651
4	35667.5	220432	21239.6	8125.63	11514.5	2358.7	4050.64	16531	9483.98	5	5	11.9329
5							15230.5	4459814	664390	5	5	5
6							21884	3592836	2081330	5	5	5
7							75937.3	946390	1256775	5	5	5
8							50939.9	152013	898718	5	5	5
Limit of detection = 5 copies
Figure 2d - VOC α transmission nasal turbinate RNA copy numbers
VOC α - vehicle	VOC α - molnupiravir [5 mg/kg; b.i.d.]	Contact - VOC α vehicle	Contact - VOC α - molnupiravir
3.69756e+07	1848315	259000000	3000
234969207	7392037	1780000000	3000
4.85709e+07	1388526	2350000000	3000
Limit of detection = 3000
Figure 2e - VOC γ transmission nasal lavage titers
Time post infection (d)	VOC γ - vehicle				VOC γ - molnupiravir [5 mg/kg; b.i.d.]				Contact - VOC γ vehicle				Contact - VOC γ - molnupiravir
0	9	9	9	9	9	9	9
0.5	9	9	9	9	9	9	9
1	9	9	9	9	9	9	9
1.5	20	30	80	60	9	9	10
2	300	900	9000	4000	10	9	9		9	9	9		9	9	9
3	5000	11000	8000	2000	9	9	9		800	200	300		9	9	9
4	10000	5000	1500	4000	9	9	9		1000	800	2000		9	9	9
5									4000	2000	900		9	9	9
6									1200	1500	2600		9	9	9
7									800	1200	3000		9	9	9
8									800	600	200		9	9	9
Limit of detection = 9 pfu
Figure 2e - VOC γ transmission nasal lavage RNA copy numbers
time post infection (d)	VOC γ - vehicle				VOC γ - molnupiravir [5 mg/kg; b.i.d.]				Contact - VOC γ vehicle				Contact - VOC γ - molnupiravir
0	5	5	5	5	5	5	5
1	1916.7	1382.34	8160.69	2353.01	1335.5	1126.42	213.421
2	27672.9	23418.5	6.07257e+06	1.16434e+06	1822.53	5034.25	958.658		5	5	5		5	5	5
3	3.11973e+06	3.25119e+06	4.69197e+06	4.75258e+06	3546.02	3403.34	1135.51		77542.8	497210	303629		5	5	5
4	9.09187e+06	4.08738e+06	1.5549e+06	2.50922e+06	2494.01	1128.9	332.21		107870	55492.1	837357		5	5	5
5									4.51663e+06	3.93939e+06	7.49458e+06		5	5	5
6									1.63883e+06	3.14963e+06	3.79275e+06		5	5	5
7									455459	607664	842907		5	5	5
8									63660.6	67271.5	91300.8		5	5	5
Limit of detection = 5 copies
Figure 2e - VOC γ transmission nasal turbinate RNA copies
VOC γ - vehicle	VOC γ - molnupiravir [5 mg/kg; b.i.d.]	Contact - VOC γ vehicle	Contact - VOC γ - molnupiravir
9701922849	124970	110839591	2400
1846247855	1.0314e+07	126525667	2400
971380277	43245.6	235117864	2400
4602920721
Limit of detection = 2400 copies
Figure 2f - VOC o transmission nasal lavage titers
time post infection (d)	VOC o - vehicle			VOC o - molnupiravir [5 mg/kg; b.i.d.]			Contact - VOC o vehicle			Contact - VOC o - molnupiravir
0	9	9	9	9	9	9
0.5	10	30	10	30	40	10
1	900	100	400	20	9	9
1.5	30	60	90	9	9	9
2	50	40	80	9	9	9
3	90	30	50	9	9	9	9	9	9	9	9	9
4	40	10	10	9	9	9	9	9	9	9	9	9
5							9	9	9	9	9	9
6							9	9	9	9	9	9
7							9	9	9	9	9	9
8							9	9	9	9	9	9
Limit of detection = 9 pfu
Figure 2f - VOC o transmission nasal lavage RNA copy numbers
time post infection (d)	VOC o - vehicle			VOC o - molnupiravir [5 mg/kg; b.i.d.]			Contact - VOC o vehicle			Contact - VOC o - molnupiravir
0	5	5	5	5	5	5
1	247209	382672	532529	189004	321286	317185
2	14700.7	14287.3	95052.5	9770.73	15608.7	96975.5
3	10857.3	10086.6	36983.7	4243.69	13450.6	20603.5	5	5	5	5	5	5
4	5318.82	11716.3	18309.1	198.47	1000.29	127.837	5	5	5	5	5	5
5							5	5	5	5	5	5
6							5	5	5	5	5	5
7							5	5	5	5	5	5
8							5	5	5	5	5	5
Limit of detection = 5 copies
Figure 2f - VOC o transmission nasal turbinate RNA copy numbers
VOC o - vehicle	VOC o - molnupiravir [5 mg/kg; b.i.d.]	Contact - VOC o vehicle	Contact - VOC o - molnupiravir
945971	75518.6	5000	5000
384556	65787.6	5000	5000
533597	16252.1	5000	5000
Limit of detection = 5000

## Sheet: Figure 3
	Figure 3b - body weight
	time post infection (d)	WA1														VOC γ														VOC α														VOC δ
	0	100	100	100	100	100	100	100	100	100	100	100	100	100	100	100	100	100	100	100	100	100	100	100	100	100	100	100	100	100	100	100	101	100										100	100	100	101	100
	1	95.9	99.5	97.9	96.4	98.4	93.4	95.6	96.7	93.6	98.3	96	98.2	94.8	96.4	95.7	93.8	97.1	95.6	95.5	97.3	97.3	96.3	96.9	98.2	98.3	95.5	96.3	96.9	92.4	98.5	98.3	97.4	103										90.7	95.5	92.7	93.2	95.3
	2	90.3	96.9	94.9	93.5	94.8	89.2	95	92.3	95.4	98.9	92.5	99.4	90.7	91.7	92.4	91.2	95.3	95	88.7	94.5	94.1	92.5	95.3	90.6	98.9	94.4	92	88.2	92.4	96	100	97.8	101										81.5	89.4	85.5	87.7	90.6
	3	84.7	95.3	92.4	93.5	87	88	86.7	90.1	88.4	96.7	90.8	93.3	89	81.3	96.2	87.6		97.8		90.7	87.8	91.4	91.2	87.6	93.1	88.8		85.1	90.5	92	97.2	97.8	101.5												80.3	79.6	82.9
	4	82.1	95.9	86	95.3	80.3	84.9	81.1		86.7	95.6	90.2	87.8	84.3	80.3						86.3	80.9	91.4	86.5	82.9	86.2	83.1			88.2	88.5	98.9	96.1	99.5
	5	82.7	95.3	87.7	96.4		79.5				93.4	89.1	82.3	80.8									93.6	82.4						85.8		98.3	95.6	98.5
	6	79.6	94.3	83.5	91.1						93.9	86.2	78.7										95.2	78.8						83.4		96.6	93.9	97.5
	7		93.8	83.5	92.9						97.2												94.1							84.4		96.1	93.4	98.5
	8		95.3	86.9	92.3						100.6												96.8							84.8		98.9	94.3	97
	9		96.4	88.6	93.5						102.8												97.9							88.2		97.8	93.9	99.5
	10		96.9	89.8	95.3						103.9												98.4							93.4		101.7	95.6	103.9
	11		98.4	90.7	98.2						104.4												100							94.3		102.2	97.4	106.4
	12		100	91.5	98.8						105.5												101.1							95.7		102.8	98.2	106.9
	13		101	91.9	100.6						106.1												102.1							96.7		104.5	98.7	107.9
	14		102.1	92.4	101.8						107.2												102.7							97.2		106.1	99.6	108.9
	Figure 3c - Temperature
	time post infection (d)	WA1														VOC γ														VOC α														VOC δ
	0	37.5	37.8	38.2	38.4	37.2	37.6	37.8	37.4	37.5	38	37.6	37.3	38.2	37.9	37.6	37.9	37.2	38.1	37.6	37.8	37.5	37.8	37.8	37.4	37.6	37.9	37.4	37.5	37.6	37.4	37.8	37.9	37.3										37.4	37.8	37.4	37.9	37.6
	1	37.6	37.6	37.8	37	37.9	37.3	37.5	37.9	37.2	37.3	37.6	37.8	37.2	37.6	37.6	36.9	37.9	37.2	37.9	38	37.1	37.2	37.5	37.5	37.8	37.9	37.4	37.1	37.6	37.6	37.9	37.8	37.2										37	37	37.2	37.1	37.3
	2	37.1	37.2	37.4	37.1	37.6	37	37.2	37.1	37.5	37.4	37.2	37.4	37.3	37.3	37.3	35.7	37.2	37.2	36.9	37.4	37.5	37.2	37.1	37.1	37.5	37.1	37.5	36.8	37.4	36.5	37.2	37.2	37.6										36.3	36.8	36.5	36.8	36.9
	3	37	36.9	37.2	37	37.4	36.7	36.9	37	37.1	37.3	36.9	35.8	36.7	36.8	36.2	33.6		36.4		36.3	36.4	36.2	36.7	36.1	36.5	36.5		35.6	37.3	36.2	37.4	37	37.1												36.2	35.9	36.5
	4	37	36.7	36.6	36.8	34.9	36.3	34.8		35.4	37.1	36.7	37	36.6	35.4						35.2	29.3	36.1	36.4	32.1	28.9	33.5			37.1	35.7	37.4	37.3	37.2
	5	35.9	37.1	36.2	36.8		33.3				37.2	36.6	36.7	34.9									36.5	36						36.7		37.3	37.3	37.5
	6	34.9	37.3	36.5	36.6						37.1	35.3	34.2										36.7	34.8						36.8		37.4	37.2	37.5
	7		37.4	37.1	37.2						37.4												37.5							37		37.5	37.2	37.4
	8		37.6	37.8	38.1						37.6												37.8							37.2		37.4	37.6	37.5
	9		37.8	37.8	37.3						37.8												37.4							37.4		37.7	37.2	37.8
	10		37.5	37.7	37.8						37.6												37.6							37.7		37.4	37.2	37.5
	11		37.6	37.8	37.9						37.8												38							37.5		37.4	37.8	37.8
	12		37.8	37.5	37.2						38												37.7							37.4		37.2	37.4	37.8
	13		37.5	37.6	37.2						37.6												37.5							37.6		37.7	37.8	37.8
	14		37.7	37.8	37.4						37.8												37.7							37.5		37.3	37.8	37.9
	Figure 3d - Survival
	time post infection (d)	WA-1	VOC γ	VOC α	VOC δ	VOC β	VOC o
	2				1
	2		1		1	1
	3		1		1	1
	3		1		1
	3		1
	3		1
	3		1		1	1
	3		1
	3		1
	3		1
	3		1
	4	1	1				1
	4	1	1	1
	4	1
	4	1
	4	1
	5	1					1
	5	1
	6	1	1				1
	6	1					1
	6	1
	14	0	0	0			0
	14	0		0
	14	0		0		0
	14	0		0		0
	Figure 3e - RNA in different organs
		VOC γ					WA-1					VOC o
	Brain	10853.4	289.293	27343.4	805.969	1131.18	3902.76	3779.56	3131.75	200	3960.19	1359.53	14948	3267.09	1496.87
	heart	200	200	200	600.033	530.73	200	44524.7	546.249	200	2927.91	20422.4	68463.2	11586.9	2213.83
	kidney	2913.92	374.534	5700.77	2294.66	2392	52382.6	19148.2	640205	427335	200	200	11591.2	1235.93	7380.61
	large int.	1.24141e+06	48138.1	3.25239e+06	3.04689e+06	34277.6	294357329	7.22356e+07	1.12141e+06	2.05722e+07	1.82426e+06	18818.6	4661.67	63051.4	7342.28
	Liver	200	7037.03	4965.47	572.237	3968.64	4471.43	380427	349796	2142.14	506522	17712.4	2584.11	5165.22	2142.21
	lung	7613987837	1008343608	3434482170	5494731979	1515036597	16257000000	53423000000	3482083210	54520000000	18025000000	987000000	3350000000	2760000000	2030000000
	small int.	26109.2	3772.46	615985	26205.2	703971	6.48394e+06	1.61694e+06	4.79203e+06	2.14667e+07	219700	20047.1	4914.85	58215.4	3116.91
	spleen	379469	174718	2.69467e+06	309643	35455.2	1.30632e+07	3.13839e+06	446551	4.14847e+06	1.47868e+06	28240.1	22429.4	159656	47716.8
	Limit of detection = 200
	Figure 3g - Lung titers
	WA1	VOC γ	VOC o
	6430000	35200000	9450000
	185000000	13800000	2710000
	76700000	611000	696000
	100000000	2020000	10100000
	699000	8630000
	Figure 3j - Lung titers d0.5 and d1
	VOC δ D0.5	VOC δ D1	VOC γ D1
	3860000	12300000	4970000
	8790000	40500000	276000000
	3020000	23300000	317000
	717000	7770000

## Sheet: Figure 4
	Figure 4b - Efficacy survival
	time post infection (d)	VOC γ - vehicle	VOC γ - treated	VOC δ - vehicle	VOC δ - treated	VOC o - vehicle	VOC o - treated
	2			1
	2			1
	3	1		1
	3	1		1
	3	1		1
	3	1		1
	3
	3
	4	1		1		1
	4	1
	4
	5	1				1
	5					1
	5					1
	6			1		1
	6			1
	6			1
	6
	7			1
	14	0	0	0	0	0	0
	14	0	0	0	0		0
	14	0	0		0		0
	14	0	0		0		0
	14	0	0		0		0
	14	0	0		0		0
	14		0		0
	14		0		0
	14		0		0
	14		0
	Figure 4c
	VOC δ - vehicle	VOC δ - treated	VOC γ - vehicle	VOC γ - treated	VOC o - vehicle	VOC o - treated
	27700000	1320000	139000000	2760	29300000	3840
	31400000	13800000	47600000	1850	23600000	38.5
	276000000	10000000	297000000	743	34200000	44.9
	83800000	16200000	43600000	1440000	14700000	1540000
	22900000	3520000	29700000	435	14800000	2750000
	18200000	9490000	36400000	1420000	4710000	4340000
	156000000	4670000	5440000	1100	33600000	860
		3740000	4350000	489	10100000	30
		475000	4350000	1620	35600000	30
		1860000			7880000	3740000
					13000000	930
					24400000	948000
						339000
						758000
						709000
						7350000
						452
						947
						1800
						2460000
						2810000
	Lod = 30 PFU
	Figure 4d
	VOC δ M veh	VOC δ F veh	VOC δ treated M	VOC δ treated F	VOC γ Veh M	VOC γ Veh F	VOC γ treated M	VOC γ treated F	VOC o Veh M	VOC o Veh F	VOC o treated M	VOC o treated F
	27700000	18200000	8000000	1060000	139000000	36400000	2760	1420000	29300000	33600000	3840	948000
	31400000	156000000	13000000	11000000	47600000	5440000	1850	1100	23600000	10100000	38.5	339000
	276000000		2810000	475000	297000000	4350000	743	489	34200000	35600000	44.9	758000
	83800000		9490000	1860000	43600000	4350000	1440000	1620	14700000	7880000	1540000	709000
	22900000		4670000		29700000		435		14800000	13000000	2750000	7350000
			3740000						4710000	24400000	4340000	452
											860	947
											30	1800
											30	2460000
											3740000	2810000
											930
	Lod = 30 PFU

## Sheet: Figure 5
	Figure 5a and 5b - plasma PK
	molnupiravir (nmol/mL)
		1	1	1	1	2	2	2	2
	Collection Time (h)	Male				Female				Average	STDEV	%CV
		1	2	3	4	1	2	3	4
	0.5	BQL	BQL	BQL	BQL	BQL	BQL	0.0157	0.0185	0.00428	0.00796	186.003
	1	BQL	0.0245	BQL	BQL	BQL	BQL	BQL	BQL	0.00307	0.00867	282.843
	2	BQL	BQL	BQL	BQL	BQL	BQL	BQL	BQL	BQL	N/A	N/A
	4	BQL	BQL	BQL	BQL	0.0541	BQL	BQL	BQL	0.00676	0.0191	282.843
	8	BQL	BQL	BQL	BQL	BQL	BQL	BQL	BQL	BQL	N/A	N/A
	24	BQL	BQL	BQL	BQL	BQL	BQL	BQL	BQL	BQL	N/A	N/A
	NHC (nmol/mL)
		1	1	1	1	2	2	2	2
	Collection Time (h)	Male				Female				Average	STDEV	%CV
		1	2	3	4	1	2	3	4
	0.5	0.745	0.849	1.5	0.405	0.81	1.96	0.818	0.648	0.967	0.506	52.3695
	1	0.276	1.02	0.525	0.363	0.211	0.741	0.171	0.198	0.438	0.305	69.6316
	2	0.203	0.288	0.193	0.161	0.169	0.118	0.132	0.158	0.178	0.0526	29.6425
	4	0.0737	0.0613	0.167	0.0718	0.234	0.115	0.104	0.0532	0.11	0.0622	56.5021
	8	BQL	BQL	BQL	BQL	BQL	BQL	BQL	BQL	BQL	N/A	N/A
	24	BQL	BQL	BQL	BQL	BQL	BQL	BQL	BQL	BQL	N/A	N/A
	Figure 5c - tissue distribution [nmol/g]
		Brain
	Collection Time (h)	Males				Females												Average	STDEV	%CV
		1	2	3	4	5	6	7	8
		1	2	3	4	1	2	3	4
	1	0.335	0.319	0.617	0.375	0.301	0.745	0.751	0.274	0.335	0.319	0.617	0.375	0.301	0.745	0.751	0.274	0.465	0.205	44.1
	8	0.409	0.473	0.391	0.218	0.258	0.335	0.401	0.417	0.409	0.473	0.391	0.218	0.258	0.335	0.401	0.417	0.363	0.0863	23.8
	24	0.12	0.164	0.134	0.129	0.199	0.193	0.13	0.224	0.12	0.164	0.134	0.129	0.199	0.193	0.13	0.224	0.162	0.0393	24.3
		Spleen
	Collection Time (h)	Males				Females												Average	STDEV	%CV
		1	2	3	4	1	2	3	4
	1	32.1	43.7	58.1	48.7	43.9	85.3	67.3	57.1	32.1	43.7	58.1	48.7	43.9	85.3	67.3	57.1	54.5	16.5	30.3
	8	11.9	14.8	11	8.73	12.5	17.6	14.4	18.1	11.9	14.8	11	8.73	12.5	17.6	14.4	18.1	13.6	3.23	23.8
	24	0.691	1.9	1.29	0.823	2.6	1.3	1.89	3.11	0.691	1.9	1.29	0.823	2.6	1.3	1.89	3.11	1.7	0.844	49.6
		Heart
	Collection Time (h)	Males				Females												Average	STDEV	%CV
		1	2	3	4	1	2	3	4
	1	7.85	14.5	7.39	6.63	6.97	12.5	9.18	8.01	7.85	14.5	7.39	6.63	6.97	12.5	9.18	8.01	9.13	2.85	31.2
	8	2.16	1.63	1.92	1.58	2	2.22	1.97	3.47	2.16	1.63	1.92	1.58	2	2.22	1.97	3.47	2.12	0.591	27.9
	24	0.839	0.809	0.785	0.535	1.44	0.859	1.54	1.95	0.839	0.809	0.785	0.535	1.44	0.859	1.54	1.95	1.09	0.487	44.7
		Kidney
	Collection Time (h)	Males				Females												Average	STDEV	%CV
		1	2	3	4	1	2	3	4
	1	2.54	2.46	3.11	2.78	4.59	4.61	5.87	3.77	2.54	2.46	3.11	2.78	4.59	4.61	5.87	3.77	3.72	1.22	32.8
	8	0.873	5.19	5.69	0.749	0.863	0.747	1.18	2.18	0.873	5.19	5.69	0.749	0.863	0.747	1.18	2.18	2.18	2.07	95
	24	0.258	0.167	0.187	0.274	0.809	0.266	1.45	2.08	0.258	0.167	0.187	0.274	0.809	0.266	1.45	2.08	0.686	0.716	104
		Liver
	Collection Time (h)	Males				Females												Average	STDEV	%CV
		1	2	3	4	1	2	3	4
	1	1.67	1.34	1.37	1	1.61	2.62	2.26	0.978	1.67	1.34	1.37	1	1.61	2.62	2.26	0.978	1.61	0.579	36
	8	0.345	0.417	0.403	0.389	0.627	0.571	0.439	0.773	0.345	0.417	0.403	0.389	0.627	0.571	0.439	0.773	0.496	0.147	29.6
	24	0.248	0.288	0.485	0.381	0.745	0.198	0.232	0.331	0.248	0.288	0.485	0.381	0.745	0.198	0.232	0.331	0.364	0.179	49.2
		Lung
	Collection Time (h)	Males				Females												Average	STDEV	%CV
		1	2	3	4	1	2	3	4
	1	17.4	27	15.6	18.7	27.8	35.9	26.6	31.5	17.4	27	15.6	18.7	27.8	35.9	26.6	31.5	25.1	7.18	28.6
	8	9.24	9.66	5.45	12.8	8.01	10.8	27.6	16	9.24	9.66	5.45	12.8	8.01	10.8	27.6	16	12.4	6.88	55.5
	24	1.46	1.33	1.8	1.59	2.58	1.95	2.36	2.38	1.46	1.33	1.8	1.59	2.58	1.95	2.36	2.38	1.93	0.467	24.2

## Sheet: Figure 6
	Figure 6b
	VOC δ - treated	VOC δ - vehicle	VOC γ - vehicle	VOC γ - treated	VOC o - treated	VOC o - vehicle	mock
	6.57445	79.8325	40.4956	23.1444	31.8154	26.1197	7.14538
	16.0635	36.6985	46.1355	29.0929	71.1657	27.9331	10.7508
	11.1236	29.3673	53.5024	32.5911	16.2213	80.2135	6.8623
	15.5408	65.3483	46.0537	31.3159	5.26824	36.9981	6.21038
	15.0116		45.4483	29.2729	8.76829	52.7567
			57.165	27.7777	15.0574	26.1449
			67.6273	18.8202	23.7459	20.2931
			58.9529	17.0846	7.42116	32.4315
				39.8137	15.6164	29.3209
					8.53725	40.7236
					6.36267	28.922
					12.6217	50.1447
					13.2323
					17.1993
					13.8381
					55.1991
					19.8656
					8.32962
					23.425
					37.5983
					13.3061

## Sheet: Suppl Fig 1
Supplementary Figure 1
Supplementary Figure 1a - 0 d post infection
	VOC α	VOC α + 10µM NHC	VOC β	VOC β + 10 µM NHC	VOC γ	VOC γ + 10 µM NHC	VOC δ	VOC δ + 10 µM NHC	mock	VOC o + 10 µM NHC	VOC o
	331.893	331.893	364.154	300.437	352.863	316.972	323.301	329.967	312.939	406.26	362.97
	353.669	406.498	344.797	341.168	339.151	348.023	336.633	303.303	349.637	359.64	402.93
	399.239	333.102	274.225	360.928	329.876	371.01	339.966	326.634	380.688	369.63	382.95
Supplementary Figure 1b after infection 3d post infection
	VOC α	VOC α + 10µM NHC	VOC β	VOC β + 10 µM NHC	VOC γ	VOC γ + 10 µM NHC	VOC δ	VOC δ + 10 µM NHC	mock	VOC o + 10 µM NHC	VOC o
	206.646	259.974	176.649	226.644	166.65	233.31	105.989	255.974	243.309	133.2	289.71
	203.313	246.642	173.316	229.977	176.649	223.311	162.65	255.641	243.309	123.21	259.74
	196.647	249.975	163.317	246.642	139.986	236.643	193.981	260.974	269.973	83.25	306.36

## Sheet: Suppl Fig 4
	Supplementary Figure 4a - VOC beta nasal lavage titer
	time post infection (d)	VOC β - vehicle
	0	9	9	9
	0.5	9	9	9
	1	9	9	9
	1.5	9	9	9
	2	9	9	9
	3	9	9	9
	4	9	9	9
	Supplementary Figure 4b - VOC beta nasal lavage titer
	time post infection (d)	VOC β - vehicle
	0	5	5	5
	1	60.0892	83.6562	161.446
	2	9.3115	17.5491	2.09151
	3	9.3115	17.5491	2.09151
	4	1.89075	9.2126	14.4948

[truncated: 5 more sheets: Suppl Fig 5, Suppl Fig 6, Suppl Fig 9, Suppl Fig 10, Suppl Fig 11]
